# Supplementary material for: Causal effects of gut microbiota on risk of overactive bladder symptoms: a two-sample Mendelian randomization study
Source: Front Microbiol. 2024 Aug 23;15:1459634. doi: 10.3389/fmicb.2024.1459634 (PMC11380132; doi:10.3389/fmicb.2024.1459634)
Supplement: Supplementary file 1 [file Data_Sheet_1.zip]

Archive with 7 entries (7 files):
- Captions.DOCX
- Figure S1.PDF
- Figure S2.PDF
- Figure S3.PDF
- Figure S4.PDF
- Tables S1-S3.XLSX
- STROBE-MR Checklist.docx
