# Supplementary material for: Causal effects of gut microbiota on risk of overactive bladder symptoms: a two-sample Mendelian randomization study
Source: Front Microbiol. 2024 Aug 23;15:1459634. doi: 10.3389/fmicb.2024.1459634 (PMC11380132; doi:10.3389/fmicb.2024.1459634)
Supplement: Supplementary file 1 [file Data_Sheet_1.zip › Tables S1-S3.XLSX]

## Sheet: Table S1
Table S1. Instrument variables for gut microbiota taxa enrolled in this Mendelian randomization study
Gut microbiota	SNP	Effect Allele	Other Allele	Beta	SE	P	F
class.Actinobacteria.id.419	rs182549	C	T	0.111489	0.012066	3.79e-20	85.3772
class.Actinobacteria.id.419	rs6660520	A	G	0.0711483	0.0134495	1.11e-07	27.9843
class.Actinobacteria.id.419	rs8047955	A	G	0.0575816	0.0116762	8.34e-07	24.3199
class.Actinobacteria.id.419	rs7322849	T	C	0.0944467	0.0192976	6.21e-07	23.9534
class.Actinobacteria.id.419	rs72767435	T	C	-0.126352	0.0273626	2.57e-06	21.3231
class.Actinobacteria.id.419	rs134366	G	A	0.111877	0.023501	1.5e-06	22.6624
class.Actinobacteria.id.419	rs10841473	G	C	-0.0583765	0.0123353	2.59e-06	22.3962
class.Actinobacteria.id.419	rs11745923	G	T	0.0563759	0.0115529	1.58e-06	23.8124
class.Actinobacteria.id.419	rs1515761	T	C	0.0762317	0.0169884	4.96e-06	20.1357
class.Actinobacteria.id.419	rs12899991	A	T	0.0719923	0.0154661	4.03e-06	21.6676
class.Actinobacteria.id.419	rs12049045	A	G	0.0510452	0.0114325	8.63e-06	19.9356
class.Actinobacteria.id.419	rs1376754	G	A	0.0509242	0.0112503	6.71e-06	20.489
class.Actinobacteria.id.419	rs11655079	T	C	-0.0560674	0.0124286	5.93e-06	20.3507
class.Actinobacteria.id.419	rs7700479	T	A	-0.0769653	0.0173933	8.62e-06	19.5807
class.Actinobacteria.id.419	rs80083040	T	G	0.155784	0.0348017	8.62e-06	20.0376
class.Actinobacteria.id.419	rs961091	G	A	0.0501255	0.011255	8.68e-06	19.8348
class.Actinobacteria.id.419	rs4945008	A	G	0.0540741	0.0121393	5.39e-06	19.8421
class.Actinobacteria.id.419	rs857444	C	T	0.0509553	0.011539	8.92e-06	19.5002
class.Alphaproteobacteria.id.2379	rs9813022	A	G	-0.0751277	0.0153867	1.05e-06	23.8403
class.Alphaproteobacteria.id.2379	rs76784716	A	G	0.133271	0.0267738	5.09e-07	24.7773
class.Alphaproteobacteria.id.2379	rs140912403	C	T	-0.160677	0.0317708	6.2e-07	25.5772
class.Alphaproteobacteria.id.2379	rs34569731	A	G	0.0705145	0.0157564	7.38e-06	20.0283
class.Alphaproteobacteria.id.2379	rs10803434	A	T	-0.0692742	0.0148866	3.55e-06	21.6546
class.Alphaproteobacteria.id.2379	rs55876211	C	T	-0.080811	0.0184159	7.54e-06	19.2554
class.Alphaproteobacteria.id.2379	rs7960664	G	A	0.0969489	0.0215149	8.84e-06	20.3053
class.Alphaproteobacteria.id.2379	rs17061716	G	C	0.0927341	0.0207569	9.33e-06	19.9597
class.Alphaproteobacteria.id.2379	rs12977163	G	C	0.0690234	0.0153829	7.14e-06	20.1333
class.Alphaproteobacteria.id.2379	rs62285697	C	T	0.0805256	0.0180912	9.76e-06	19.8123
class.Bacilli.id.1673	rs2952251	A	G	-0.0598868	0.0123903	1.08e-06	23.3615
class.Bacilli.id.1673	rs77558518	A	G	-0.107255	0.0222879	1.34e-06	23.1577
class.Bacilli.id.1673	rs57872228	C	T	-0.0714773	0.0146647	9.22e-07	23.7569
class.Bacilli.id.1673	rs35344081	G	A	0.0619529	0.0127066	1.01e-06	23.7718
class.Bacilli.id.1673	rs78938557	T	C	0.108007	0.0232858	1.07e-06	21.5142
class.Bacilli.id.1673	rs11730038	G	A	-0.0630747	0.0128717	1.96e-06	24.0124
class.Bacilli.id.1673	rs76717940	T	A	0.156331	0.0325945	1.07e-06	23.004
class.Bacilli.id.1673	rs1962325	C	G	0.0554219	0.0114789	1.38e-06	23.3109
class.Bacilli.id.1673	rs74352383	T	A	-0.104496	0.0217083	1.53e-06	23.171
class.Bacilli.id.1673	rs9581006	C	T	0.225309	0.0467697	1.79e-06	23.2075
class.Bacilli.id.1673	rs11110282	A	G	-0.101189	0.0217379	4.85e-06	21.6688
class.Bacilli.id.1673	rs4028634	T	C	0.0520614	0.0109842	2.21e-06	22.4646
class.Bacilli.id.1673	rs694949	A	G	-0.081146	0.0180042	7.6e-06	20.3135
class.Bacilli.id.1673	rs12797734	T	C	0.0572158	0.0126793	7.21e-06	20.363
class.Bacilli.id.1673	rs28564647	T	G	-0.0613034	0.0137579	7.81e-06	19.8548
class.Bacilli.id.1673	rs7666190	C	A	-0.104044	0.0247934	8.47e-06	17.6102
class.Bacilli.id.1673	rs4459992	T	C	0.0535854	0.0116362	4.3e-06	21.2066
class.Bacilli.id.1673	rs34989881	A	G	0.111056	0.0246039	6.55e-06	20.374
class.Bacilli.id.1673	rs111552159	C	G	0.128032	0.0286921	9.13e-06	19.9118
class.Bacilli.id.1673	rs13068444	A	G	0.0601035	0.0136407	9.53e-06	19.4144
class.Bacilli.id.1673	rs1595463	C	A	0.0476864	0.0108547	7.97e-06	19.2998
class.Bacilli.id.1673	rs74663707	C	T	0.0979154	0.0224074	8.46e-06	19.095
class.Bacteroidia.id.912	rs55773148	G	A	-0.121514	0.0236759	3.9e-07	26.3413
class.Bacteroidia.id.912	rs7631304	G	A	-0.0645771	0.0132957	8.37e-07	23.5902
class.Bacteroidia.id.912	rs73975615	G	A	-0.207018	0.0442633	1.22e-06	21.874
class.Bacteroidia.id.912	rs111845179	T	C	0.102648	0.0213843	9.24e-07	23.0415
class.Bacteroidia.id.912	rs2032750	T	C	-0.0508393	0.0106807	1.92e-06	22.6567
class.Bacteroidia.id.912	rs7546249	T	A	-0.0567113	0.0118386	1.55e-06	22.9477
class.Bacteroidia.id.912	rs929878	C	T	-0.0548532	0.012153	4.73e-06	20.3723
class.Bacteroidia.id.912	rs13291169	C	G	0.0689676	0.0148765	3.75e-06	21.4926
class.Bacteroidia.id.912	rs17343978	A	C	-0.0552057	0.0120278	8.36e-06	21.0668
class.Bacteroidia.id.912	rs72706335	T	C	-0.22241	0.0493458	7.66e-06	20.3145
class.Bacteroidia.id.912	rs11146701	A	G	0.0473596	0.010541	7.08e-06	20.1861
class.Bacteroidia.id.912	rs62531359	T	G	0.0655728	0.0149891	9.09e-06	19.1381
class.Bacteroidia.id.912	rs4146051	A	G	-0.107377	0.0245661	8.76e-06	19.1051
class.Bacteroidia.id.912	rs79585701	A	C	0.0646823	0.0149628	9.99e-06	18.6872
class.Bacteroidia.id.912	rs4916508	G	A	-0.0466729	0.0105312	8.47e-06	19.6413
class.Bacteroidia.id.912	rs62575403	C	T	0.140055	0.0311128	7.06e-06	20.2636
class.Betaproteobacteria.id.2867	rs4033856	C	T	0.0832423	0.0167237	5.17e-07	24.7756
class.Betaproteobacteria.id.2867	rs2367850	G	C	0.064006	0.0130374	9.12e-07	24.1022
class.Betaproteobacteria.id.2867	rs12467854	G	C	0.0641363	0.0131766	1.1e-06	23.6918
class.Betaproteobacteria.id.2867	rs6087811	T	G	-0.0978177	0.0198522	7.44e-07	24.2783
class.Betaproteobacteria.id.2867	rs62395635	T	C	0.109741	0.0236	2.94e-06	21.6228
class.Betaproteobacteria.id.2867	rs2613606	C	T	-0.0513106	0.0109091	2.2e-06	22.1226
class.Betaproteobacteria.id.2867	rs1928341	A	G	0.0525581	0.0110408	2.02e-06	22.661
class.Betaproteobacteria.id.2867	rs72747231	C	G	-0.137281	0.0290338	2.06e-06	22.3569
class.Betaproteobacteria.id.2867	rs11128180	A	G	0.0592944	0.0128769	3.67e-06	21.2033
class.Betaproteobacteria.id.2867	rs2321387	G	A	-0.0494596	0.0109424	5.8e-06	20.4304
class.Betaproteobacteria.id.2867	rs1511453	A	G	0.0923492	0.0199158	4.76e-06	21.5016
class.Betaproteobacteria.id.2867	rs9964679	A	G	0.052911	0.0114866	4.85e-06	21.2183
class.Betaproteobacteria.id.2867	rs56386628	C	T	-0.0622252	0.0135688	5.87e-06	21.0306
class.Betaproteobacteria.id.2867	rs320161	A	G	0.0572286	0.01262	7.33e-06	20.5641
class.Betaproteobacteria.id.2867	rs75242906	C	T	-0.121083	0.028075	9.27e-06	18.6007
class.Clostridia.id.1859	rs6815608	T	C	0.103803	0.0210883	4.02e-07	24.2292
class.Clostridia.id.1859	rs112334273	G	A	0.0641008	0.0127404	3.81e-07	25.3141
class.Clostridia.id.1859	rs6814436	T	C	0.0739995	0.0150815	9.65e-07	24.0751
class.Clostridia.id.1859	rs72915163	T	C	-0.0581025	0.0120557	1.34e-06	23.2275
class.Clostridia.id.1859	rs2273429	A	G	-0.0724037	0.0153105	4.52e-06	22.3637
class.Clostridia.id.1859	rs10774377	A	G	0.052659	0.0113858	3.24e-06	21.3902
class.Clostridia.id.1859	rs13179700	T	C	0.0511937	0.0109569	3.37e-06	21.8303
class.Clostridia.id.1859	rs6934062	G	C	0.0524406	0.0116115	6.53e-06	20.3965
class.Clostridia.id.1859	rs1842454	G	A	-0.0547202	0.0127338	8.72e-06	18.4662
class.Clostridia.id.1859	rs10209007	G	C	0.0794173	0.0182427	9.89e-06	18.9518
class.Clostridia.id.1859	rs76767978	G	A	0.0698882	0.0156319	8.4e-06	19.9888
class.Clostridia.id.1859	rs13105690	T	C	-0.0529097	0.011818	8.78e-06	20.044
class.Clostridia.id.1859	rs76860606	C	G	0.0947036	0.0225117	7.53e-06	17.6977
class.Clostridia.id.1859	rs72738886	T	C	0.086617	0.0190393	8.24e-06	20.6969
class.Clostridia.id.1859	rs7269302	A	T	-0.0963981	0.0212007	9.04e-06	20.6746
class.Clostridia.id.1859	rs6797343	G	T	0.0592279	0.0134556	9.36e-06	19.3751
class.Clostridia.id.1859	rs13421739	C	G	0.0888472	0.0179655	9.54e-06	24.4574
class.Coriobacteriia.id.809	rs719099	A	G	0.0778402	0.0155815	5.43e-07	24.9568
class.Coriobacteriia.id.809	rs240104	T	C	-0.0603429	0.0126849	1.52e-06	22.6296
class.Coriobacteriia.id.809	rs11250875	T	C	0.06075	0.0130939	4.83e-06	21.5256
class.Coriobacteriia.id.809	rs34739816	G	T	0.0965017	0.0207666	3.88e-06	21.5943
class.Coriobacteriia.id.809	rs76779974	C	G	0.0774888	0.0171877	5.63e-06	20.3256
class.Coriobacteriia.id.809	rs80046645	C	G	0.25584	0.0561995	4.66e-06	20.7239
class.Coriobacteriia.id.809	rs1816223	A	G	-0.0586265	0.0129006	4.84e-06	20.6523
class.Coriobacteriia.id.809	rs67561917	A	G	-0.0714367	0.0154113	5.39e-06	21.4863
class.Coriobacteriia.id.809	rs3025411	A	G	0.0926543	0.0209468	8.27e-06	19.5657
class.Coriobacteriia.id.809	rs11656361	A	C	0.0773006	0.017553	8.02e-06	19.3939
class.Coriobacteriia.id.809	rs1397793	G	A	-0.0498855	0.0112446	9.77e-06	19.6815
class.Coriobacteriia.id.809	rs11073596	T	G	0.0510212	0.0114339	8.14e-06	19.9118
class.Coriobacteriia.id.809	rs2442778	G	A	-0.116408	0.0258545	9.03e-06	20.2719
class.Coriobacteriia.id.809	rs62448869	T	A	-0.0486059	0.0108982	7.87e-06	19.8914
class.Coriobacteriia.id.809	rs13307134	C	T	0.0565686	0.0126265	7.8e-06	20.0718
class.Coriobacteriia.id.809	rs12974142	G	A	0.0789796	0.0177205	8.51e-06	19.8646
class.Coriobacteriia.id.809	rs8010111	G	A	-0.103377	0.0229286	6.9e-06	20.3278
class.Deltaproteobacteria.id.3087	rs6058181	C	T	0.0825716	0.0165958	3.4e-07	24.755
class.Deltaproteobacteria.id.3087	rs4506934	C	T	-0.0936514	0.02012	3.59e-06	21.6656
class.Deltaproteobacteria.id.3087	rs17791387	A	G	-0.0735881	0.0154246	1.6e-06	22.7607
class.Deltaproteobacteria.id.3087	rs2838334	G	A	0.0561722	0.0124124	5.45e-06	20.4801
class.Deltaproteobacteria.id.3087	rs9928243	C	A	-0.0538457	0.0117718	5.02e-06	20.9227
class.Deltaproteobacteria.id.3087	rs11599763	T	C	-0.0544219	0.0117397	3.94e-06	21.49
class.Deltaproteobacteria.id.3087	rs112381107	C	T	0.206594	0.0456908	4.63e-06	20.4446
class.Deltaproteobacteria.id.3087	rs17084793	G	A	-0.0710762	0.015953	5.69e-06	19.8501
class.Deltaproteobacteria.id.3087	rs2692012	A	G	0.110335	0.0253336	3.14e-06	18.9685
class.Deltaproteobacteria.id.3087	rs1035691	A	G	-0.055176	0.0121602	9.65e-06	20.5883
class.Deltaproteobacteria.id.3087	rs62020470	A	G	-0.0585411	0.0129358	4.85e-06	20.4801
class.Deltaproteobacteria.id.3087	rs16851319	G	C	-0.0705516	0.0150849	5.68e-06	21.8739
class.Deltaproteobacteria.id.3087	rs3935584	C	T	-0.0523485	0.011566	7.5e-06	20.4851
class.Deltaproteobacteria.id.3087	rs55744759	A	G	-0.0779693	0.0170738	7.31e-06	20.8538
class.Erysipelotrichia.id.2147	rs62504403	C	T	0.0681159	0.0127883	1.12e-07	28.3706
class.Erysipelotrichia.id.2147	rs7234058	T	C	-0.0945759	0.0194091	9.12e-07	23.7438
class.Erysipelotrichia.id.2147	rs17530232	A	G	0.10305	0.0224648	2.79e-06	21.0423
class.Erysipelotrichia.id.2147	rs2300774	G	A	0.0524152	0.0106784	8.95e-07	24.0937
class.Erysipelotrichia.id.2147	rs35161940	T	C	-0.0806041	0.0167641	1.85e-06	23.1182
class.Erysipelotrichia.id.2147	rs10781552	C	T	-0.0552212	0.0116074	2.33e-06	22.6329
class.Erysipelotrichia.id.2147	rs8003149	C	T	0.0538798	0.0116888	4.08e-06	21.2477
class.Erysipelotrichia.id.2147	rs4078432	C	T	-0.0608929	0.0133764	4.23e-06	20.7232
class.Erysipelotrichia.id.2147	rs1074800	A	G	0.0492438	0.010887	6.15e-06	20.459
class.Erysipelotrichia.id.2147	rs56970041	T	G	0.0724144	0.0164471	5.4e-06	19.3854
class.Erysipelotrichia.id.2147	rs7826267	T	G	-0.0839071	0.0199131	9.28e-06	17.755
class.Erysipelotrichia.id.2147	rs1884466	C	T	-0.0475363	0.0106939	9.53e-06	19.7598
class.Erysipelotrichia.id.2147	rs290833	T	G	-0.0497374	0.0111376	8.03e-06	19.9425
class.Gammaproteobacteria.id.3303	rs6706173	A	C	0.074251	0.0146392	1.99e-07	25.7257
class.Gammaproteobacteria.id.3303	rs11181912	G	A	-0.0579153	0.0118796	9.95e-07	23.7673
class.Gammaproteobacteria.id.3303	rs79795896	A	G	-0.15921	0.0351373	7.92e-06	20.5307
class.Gammaproteobacteria.id.3303	rs2234691	T	C	0.0762905	0.0171962	8.39e-06	19.6823
class.Gammaproteobacteria.id.3303	rs6469506	T	A	0.0541424	0.0116333	3.29e-06	21.6605
class.Gammaproteobacteria.id.3303	rs12404135	A	G	-0.0788843	0.0172415	8.89e-06	20.9329
class.Gammaproteobacteria.id.3303	rs9973122	T	A	0.0740614	0.0162596	6.77e-06	20.7473
class.Gammaproteobacteria.id.3303	rs9494710	C	T	-0.0549673	0.0120924	4.55e-06	20.6625
class.Gammaproteobacteria.id.3303	rs75101789	C	T	0.0729012	0.0163003	8.79e-06	20.0023
class.Lentisphaeria.id.2250	rs2825714	A	G	-0.13741	0.0289246	1.72e-06	22.5685
class.Lentisphaeria.id.2250	rs17114848	G	A	0.152377	0.0324332	4.06e-06	22.0729
class.Lentisphaeria.id.2250	rs77599476	A	G	0.230292	0.0480168	1.86e-06	23.0022
class.Lentisphaeria.id.2250	rs11770843	C	T	0.109431	0.0234879	1.91e-06	21.7066
class.Lentisphaeria.id.2250	rs72640280	A	G	0.220207	0.0486196	5.18e-06	20.5134
class.Lentisphaeria.id.2250	rs62570196	C	T	-0.21635	0.0439866	1.08e-06	24.1922
class.Lentisphaeria.id.2250	rs2731834	C	G	0.109438	0.023693	4.24e-06	21.3351
class.Lentisphaeria.id.2250	rs2031282	A	G	0.122369	0.0270329	4.38e-06	20.4905
class.Lentisphaeria.id.2250	rs1002941	G	A	0.105025	0.0233484	8.15e-06	20.2334
class.Lentisphaeria.id.2250	rs73113483	T	A	-0.131217	0.0288713	8.66e-06	20.6561
class.Melainabacteria.id.1589	rs9864379	T	C	-0.159735	0.0292553	5.36e-08	29.8118
class.Melainabacteria.id.1589	rs11150282	T	C	0.0989488	0.0196972	6.03e-07	25.2356
class.Melainabacteria.id.1589	rs16851659	G	C	-0.0896103	0.0186432	1.27e-06	23.1033
class.Melainabacteria.id.1589	rs73074665	A	T	0.166216	0.0355728	2.87e-06	21.8328
class.Melainabacteria.id.1589	rs4129395	G	A	0.0896187	0.0185106	1.48e-06	23.44
class.Melainabacteria.id.1589	rs79790072	T	C	0.226722	0.0487841	3.29e-06	21.5989
class.Melainabacteria.id.1589	rs10738747	G	A	0.0814624	0.0184409	9.96e-06	19.5141
class.Melainabacteria.id.1589	rs1221147	T	A	0.123968	0.0278958	7.11e-06	19.7488
class.Melainabacteria.id.1589	rs113884518	T	C	-0.205352	0.0454982	8.06e-06	20.3708
class.Melainabacteria.id.1589	rs789069	A	C	-0.103539	0.0234287	6.85e-06	19.5305
class.Melainabacteria.id.1589	rs367480	G	A	-0.083758	0.0185796	8.2e-06	20.3226
class.Melainabacteria.id.1589	rs28678345	T	C	0.214848	0.0470878	6.69e-06	20.8184
class.Melainabacteria.id.1589	rs10148250	G	A	0.0861928	0.0193381	8.67e-06	19.8662
class.Methanobacteria.id.119	rs10202904	T	G	-0.121754	0.0235357	3.01e-07	26.7615
class.Methanobacteria.id.119	rs73457410	A	G	0.21534	0.0436695	1.41e-06	24.316
class.Methanobacteria.id.119	rs6776814	T	C	-0.199566	0.0411825	1.63e-06	23.4827
class.Methanobacteria.id.119	rs894996	C	A	0.216999	0.0449076	1.88e-06	23.3495
class.Methanobacteria.id.119	rs75208022	C	T	-0.227245	0.048763	5.92e-06	21.7173
class.Methanobacteria.id.119	rs12825290	C	G	-0.216781	0.0493496	6.08e-06	19.2963
class.Methanobacteria.id.119	rs56131665	G	A	0.178661	0.039298	6.18e-06	20.669
class.Methanobacteria.id.119	rs11018665	A	T	0.111465	0.0250516	6.52e-06	19.7975
class.Methanobacteria.id.119	rs4257531	G	A	0.164498	0.0364959	7.44e-06	20.3158
class.Methanobacteria.id.119	rs6508769	T	C	0.153519	0.0344519	8.23e-06	19.8564
class.Methanobacteria.id.119	rs73068003	G	T	-0.15814	0.0351803	8.45e-06	20.2063
class.Methanobacteria.id.119	rs10424197	G	A	-0.111274	0.0247517	9.28e-06	20.2106
class.Mollicutes.id.3920	rs74603314	T	C	0.221639	0.0462918	1.56e-06	22.9238
class.Mollicutes.id.3920	rs10108398	G	A	0.0769142	0.0153953	1.09e-06	24.9596
class.Mollicutes.id.3920	rs11890098	A	G	0.074438	0.0153389	9.57e-07	23.5507
class.Mollicutes.id.3920	rs72901605	T	C	-0.0841852	0.0178119	3.26e-06	22.3383
class.Mollicutes.id.3920	rs3768491	A	G	-0.0681052	0.0149061	4.23e-06	20.8753
class.Mollicutes.id.3920	rs17214486	C	A	0.06099	0.0135623	6.61e-06	20.2233
class.Mollicutes.id.3920	rs12566890	T	G	-0.101147	0.0230978	3.65e-06	19.1763
class.Mollicutes.id.3920	rs78169027	A	G	-0.108283	0.0237289	5.88e-06	20.824
class.Mollicutes.id.3920	rs4885016	T	C	-0.0819606	0.0181628	7.27e-06	20.3632
class.Mollicutes.id.3920	rs28537087	G	A	0.0820873	0.0188312	8.07e-06	19.0019
class.Mollicutes.id.3920	rs2464826	A	C	0.0944239	0.0211806	8.4e-06	19.8741
class.Mollicutes.id.3920	rs6043847	T	C	-0.114937	0.0248606	4.55e-06	21.3746
class.Negativicutes.id.2164	rs1643968	T	C	-0.0565284	0.0112298	4.15e-07	25.339
class.Negativicutes.id.2164	rs60274479	T	C	-0.0659623	0.0134137	1.16e-06	24.1822
class.Negativicutes.id.2164	rs13086907	G	A	0.0625312	0.0131735	1.95e-06	22.5315
class.Negativicutes.id.2164	rs73232831	G	A	-0.151829	0.0314932	1.87e-06	23.2421
class.Negativicutes.id.2164	rs71405394	G	A	-0.114178	0.02405	2.17e-06	22.539
class.Negativicutes.id.2164	rs61249479	A	C	0.0777075	0.0168628	2.95e-06	21.2357
class.Negativicutes.id.2164	rs1447205	G	C	-0.0502053	0.0108382	2.93e-06	21.4578
class.Negativicutes.id.2164	rs4722181	T	G	0.0501306	0.0105798	2e-06	22.4518
class.Negativicutes.id.2164	rs4463806	T	C	-0.0543966	0.0129365	7.81e-06	17.6811
class.Negativicutes.id.2164	rs9423647	G	A	0.047817	0.0105282	6.06e-06	20.628
class.Negativicutes.id.2164	rs2834062	A	G	0.0489057	0.0108842	8.44e-06	20.1897
class.Negativicutes.id.2164	rs1649999	A	G	0.0748989	0.0166458	7.58e-06	20.2462
class.Negativicutes.id.2164	rs1135612	G	A	0.0529785	0.0119177	9.26e-06	19.7614
class.Verrucomicrobiae.id.4029	rs11729256	T	C	0.0749798	0.0150177	6.73e-07	24.9277
class.Verrucomicrobiae.id.4029	rs4936098	A	G	0.0648843	0.0135928	1.12e-06	22.7856
class.Verrucomicrobiae.id.4029	rs9349825	A	G	-0.0704036	0.0147128	2.54e-06	22.8981
class.Verrucomicrobiae.id.4029	rs74542928	T	C	0.112164	0.0236422	1.63e-06	22.5076
class.Verrucomicrobiae.id.4029	rs2602429	C	T	0.0746844	0.0156194	2.58e-06	22.8628
class.Verrucomicrobiae.id.4029	rs4242783	G	A	0.0689292	0.0147693	2.64e-06	21.7815
class.Verrucomicrobiae.id.4029	rs11184341	G	C	0.0655342	0.0142231	4.13e-06	21.2299
class.Verrucomicrobiae.id.4029	rs61779207	G	A	-0.0758309	0.0167762	6.72e-06	20.4318
class.Verrucomicrobiae.id.4029	rs117107102	A	G	0.204683	0.0431573	2.92e-06	22.4934
class.Verrucomicrobiae.id.4029	rs12908520	G	A	0.0618926	0.0130946	2.17e-06	22.3404
class.Verrucomicrobiae.id.4029	rs111862613	T	C	0.090699	0.0196746	3.74e-06	21.2517
class.Verrucomicrobiae.id.4029	rs941682	G	A	-0.0631436	0.0143767	9.61e-06	19.2902
family.Acidaminococcaceae.id.2166	rs6923842	T	C	-0.0796106	0.0169192	2.21e-06	22.1401
family.Acidaminococcaceae.id.2166	rs6589457	A	G	0.165911	0.0349516	2.32e-06	22.5328
family.Acidaminococcaceae.id.2166	rs2933324	A	G	-0.0662557	0.0140257	2.24e-06	22.3152
family.Acidaminococcaceae.id.2166	rs262812	T	C	-0.065675	0.0142257	3.25e-06	21.3135
family.Acidaminococcaceae.id.2166	rs74540770	G	A	-0.108969	0.0243533	7.09e-06	20.0213
family.Acidaminococcaceae.id.2166	rs6427992	G	C	-0.0595857	0.01296	4.24e-06	21.1384
family.Acidaminococcaceae.id.2166	rs45497800	T	C	-0.117863	0.0257351	5.86e-06	20.975
family.Acidaminococcaceae.id.2166	rs78702810	T	C	-0.143755	0.0323244	9.16e-06	19.7782
family.Actinomycetaceae.id.421	rs35011108	A	G	0.241826	0.0503796	1.83e-06	23.0408
family.Actinomycetaceae.id.421	rs2889192	G	T	0.0887537	0.0195009	3.64e-06	20.7141
family.Actinomycetaceae.id.421	rs34583783	G	T	0.123756	0.026427	5.48e-06	21.9299
family.Actinomycetaceae.id.421	rs58484246	T	C	0.0761407	0.0169007	6.12e-06	20.2967
family.Actinomycetaceae.id.421	rs4073240	G	A	0.0747546	0.0164684	6.05e-06	20.6051
family.Alcaligenaceae.id.2875	rs62191117	A	G	0.0684302	0.0133636	2.76e-07	26.221
family.Alcaligenaceae.id.2875	rs9537886	A	C	-0.0570888	0.0110683	2.35e-07	26.6038
family.Alcaligenaceae.id.2875	rs4033856	C	T	0.081834	0.0168931	1.03e-06	23.4665
family.Alcaligenaceae.id.2875	rs67737557	C	G	0.0738409	0.0151678	1.04e-06	23.7001
family.Alcaligenaceae.id.2875	rs17000015	A	T	-0.0609257	0.0125363	1.13e-06	23.619
family.Alcaligenaceae.id.2875	rs2367850	G	C	0.0629104	0.0131712	1.85e-06	22.8136
family.Alcaligenaceae.id.2875	rs7638039	T	C	0.0603335	0.0127779	2.7e-06	22.2946
family.Alcaligenaceae.id.2875	rs62395635	T	C	0.110583	0.0238514	3.35e-06	21.4955
family.Alcaligenaceae.id.2875	rs112159068	A	T	0.131484	0.0281089	3.56e-06	21.8806
family.Alcaligenaceae.id.2875	rs6969323	A	C	-0.0593564	0.0129137	3.89e-06	21.127
family.Alcaligenaceae.id.2875	rs7302582	G	C	-0.106817	0.023298	3.34e-06	21.0203
family.Alcaligenaceae.id.2875	rs1153990	A	G	-0.058727	0.0128306	5.97e-06	20.95
family.Alcaligenaceae.id.2875	rs9964679	A	G	0.0537051	0.0116008	4.47e-06	21.4316
family.Alcaligenaceae.id.2875	rs112135816	T	G	-0.0775052	0.0171554	5.28e-06	20.4109
family.Alcaligenaceae.id.2875	rs147968	C	T	0.0489475	0.0110321	9.13e-06	19.6855
family.Alcaligenaceae.id.2875	rs74776516	T	G	-0.0944052	0.0213287	6.85e-06	19.5914
family.Alcaligenaceae.id.2875	rs28480294	T	C	-0.0516967	0.0115503	6.61e-06	20.0326
family.Bacteroidaceae.id.917	rs6795673	C	T	0.0538565	0.0105251	3.38e-07	26.1832
family.Bacteroidaceae.id.917	rs28757219	T	A	0.0818398	0.0170319	1.29e-06	23.089
family.Bacteroidaceae.id.917	rs9507307	C	T	0.0604456	0.0129128	2.13e-06	21.9124
family.Bacteroidaceae.id.917	rs66474973	G	T	0.0812515	0.0164479	6.81e-07	24.4029
family.Bacteroidaceae.id.917	rs11585893	A	G	-0.0740746	0.0147633	1.8e-06	25.175
family.Bacteroidaceae.id.917	rs495004	C	G	-0.0607475	0.0129865	3.42e-06	21.8811
family.Bacteroidaceae.id.917	rs17619981	T	G	0.0880978	0.0187002	2.69e-06	22.1941
family.Bacteroidaceae.id.917	rs2023437	T	C	-0.0782324	0.0167634	5.02e-06	21.7796
family.Bacteroidaceae.id.917	rs66710942	C	T	0.0488038	0.0107412	5.86e-06	20.6443
family.Bacteroidaceae.id.917	rs13207588	A	G	-0.059205	0.0131195	7.49e-06	20.365
family.Bacteroidaceae.id.917	rs2366421	T	A	-0.0528153	0.0117124	7.65e-06	20.3341
family.Bacteroidaceae.id.917	rs1340391	T	C	-0.0592004	0.0132244	6.73e-06	20.0399
family.BacteroidalesS24.7group.id.11173	rs738193	T	C	0.0847328	0.0165856	3.82e-07	26.1
family.BacteroidalesS24.7group.id.11173	rs941000	C	T	0.0850266	0.0163382	3.16e-07	27.0831
family.BacteroidalesS24.7group.id.11173	rs689695	C	A	0.0814578	0.0167057	1.28e-06	23.7759
family.BacteroidalesS24.7group.id.11173	rs17043785	T	C	-0.176187	0.0347133	5.12e-07	25.7606
family.BacteroidalesS24.7group.id.11173	rs10872669	A	G	-0.123071	0.0275665	9.49e-06	19.9317
family.BacteroidalesS24.7group.id.11173	rs12748533	G	T	-0.0821108	0.0172701	2.59e-06	22.6054
family.BacteroidalesS24.7group.id.11173	rs6831034	T	A	-0.0956546	0.0205228	6.1e-06	21.7239
family.BacteroidalesS24.7group.id.11173	rs61508842	T	C	0.122574	0.0272389	7.83e-06	20.2498
family.BacteroidalesS24.7group.id.11173	rs78609301	A	G	-0.0867065	0.0195709	7.09e-06	19.6283
family.BacteroidalesS24.7group.id.11173	rs11135366	C	G	0.0842142	0.0183739	8.78e-06	21.0072
family.BacteroidalesS24.7group.id.11173	rs7217209	C	T	0.0843019	0.0187308	8.43e-06	20.2564
family.Bifidobacteriaceae.id.433	rs182549	C	T	0.11707	0.0126703	5.94e-20	85.3717
family.Bifidobacteriaceae.id.433	rs7322849	T	C	0.110676	0.0200996	1.74e-08	30.3202
family.Bifidobacteriaceae.id.433	rs76671854	C	G	-0.0892981	0.0183177	1.04e-06	23.7653
family.Bifidobacteriaceae.id.433	rs4957061	T	C	0.0569873	0.0116907	1.15e-06	23.7614
family.Bifidobacteriaceae.id.433	rs10841473	G	C	-0.0613031	0.0128844	2.28e-06	22.6378
family.Bifidobacteriaceae.id.433	rs4567981	T	A	0.0577763	0.0117388	8.88e-07	24.2242
family.Bifidobacteriaceae.id.433	rs13020688	G	A	0.0584045	0.0122081	1.57e-06	22.8872
family.Bifidobacteriaceae.id.433	rs677208	G	C	0.0728589	0.0164821	6e-06	19.5408
family.Bifidobacteriaceae.id.433	rs12446429	T	C	0.0810099	0.019073	8.53e-06	18.04
family.Bifidobacteriaceae.id.433	rs540489	T	G	-0.0632518	0.013817	5.37e-06	20.9567
family.Bifidobacteriaceae.id.433	rs857444	C	T	0.0553965	0.0120669	3.82e-06	21.0752
family.Bifidobacteriaceae.id.433	rs10857328	T	A	0.0562	0.0126395	7.24e-06	19.7703
family.Bifidobacteriaceae.id.433	rs10831953	G	A	0.0537537	0.0123746	9.95e-06	18.8693
family.Bifidobacteriaceae.id.433	rs7174549	C	T	0.0551726	0.0124655	6.87e-06	19.5898
family.Bifidobacteriaceae.id.433	rs73797465	T	G	-0.0942612	0.0208421	4.85e-06	20.4542
family.Bifidobacteriaceae.id.433	rs10496759	G	C	0.0637133	0.0144305	8.8e-06	19.4938
family.Bifidobacteriaceae.id.433	rs55888705	A	G	0.053673	0.0120586	8.66e-06	19.8114
family.Bifidobacteriaceae.id.433	rs6899771	A	G	-0.0914312	0.0202604	7.28e-06	20.3655
family.Christensenellaceae.id.1866	rs62573205	G	A	-0.0654804	0.0133503	1.49e-06	24.057
family.Christensenellaceae.id.1866	rs870002	C	T	0.0488951	0.0109817	6.54e-06	19.8241
family.Christensenellaceae.id.1866	rs12657403	A	G	0.078108	0.0171887	5.59e-06	20.6493
family.Christensenellaceae.id.1866	rs117186816	G	A	-0.206476	0.0436362	6.52e-06	22.3894
family.Christensenellaceae.id.1866	rs9608766	T	C	-0.0682134	0.01496	3.33e-06	20.7911
family.Christensenellaceae.id.1866	rs4076564	G	A	-0.188623	0.039209	8.06e-06	23.1429
family.Christensenellaceae.id.1866	rs4805124	C	G	0.0486508	0.0109067	8.36e-06	19.8973
family.Christensenellaceae.id.1866	rs72706624	G	T	0.0882626	0.0197575	6.38e-06	19.9568
family.Christensenellaceae.id.1866	rs77867022	G	T	-0.160443	0.0379589	8.82e-06	17.8656
family.Christensenellaceae.id.1866	rs7211194	C	T	0.0492094	0.0110916	9.94e-06	19.6836
family.Christensenellaceae.id.1866	rs892686	A	G	0.0506107	0.0109651	4.12e-06	21.3041
family.Christensenellaceae.id.1866	rs12380890	A	G	-0.0503972	0.0111047	5.78e-06	20.5966
family.Clostridiaceae1.id.1869	rs12186080	G	A	0.0748236	0.016246	5.34e-06	21.2122
family.Clostridiaceae1.id.1869	rs2795528	G	A	-0.180969	0.0390911	3.81e-06	21.4315
family.Clostridiaceae1.id.1869	rs550843	T	C	-0.0734787	0.0168383	7.09e-06	19.0425
family.Clostridiaceae1.id.1869	rs12341505	G	A	0.0814503	0.0179338	4.54e-06	20.6272
family.Clostridiaceae1.id.1869	rs4723021	T	C	-0.106376	0.0241944	7.42e-06	19.3313
family.Clostridiaceae1.id.1869	rs881532	A	G	-0.0533035	0.0119011	7.9e-06	20.0604
family.Clostridiaceae1.id.1869	rs2817172	C	T	0.0563367	0.012392	5.27e-06	20.668
family.Clostridiaceae1.id.1869	rs10875374	C	T	-0.0536759	0.0119436	8.1e-06	20.1971
family.Clostridiaceae1.id.1869	rs12490337	C	G	-0.0616944	0.013693	6.91e-06	20.2999
family.Clostridiaceae1.id.1869	rs62397761	A	G	0.0615805	0.0136198	9.08e-06	20.443
family.Clostridiaceae1.id.1869	rs56188186	A	G	0.0967774	0.0217471	8.24e-06	19.8036
family.ClostridialesvadinBB60group.id.11286	rs55682560	C	T	-0.131519	0.0261319	4.97e-07	25.3302
family.ClostridialesvadinBB60group.id.11286	rs9979874	G	C	-0.0738925	0.0150911	1.05e-06	23.9749
family.ClostridialesvadinBB60group.id.11286	rs28691777	C	T	0.137134	0.0266996	6.96e-07	26.3802
family.ClostridialesvadinBB60group.id.11286	rs6588624	G	A	-0.0662317	0.0138147	1.79e-06	22.9853
family.ClostridialesvadinBB60group.id.11286	rs7538034	T	G	-0.078598	0.0165982	2.37e-06	22.4233
family.ClostridialesvadinBB60group.id.11286	rs66714985	A	C	0.116908	0.0252447	4.85e-06	21.446
family.ClostridialesvadinBB60group.id.11286	rs118104867	C	T	0.214464	0.0455098	3.44e-06	22.2075
family.ClostridialesvadinBB60group.id.11286	rs2191834	G	T	0.0746375	0.0159136	2.5e-06	21.9977
family.ClostridialesvadinBB60group.id.11286	rs7725895	A	G	-0.116224	0.0240367	3.94e-06	23.3797
family.ClostridialesvadinBB60group.id.11286	rs7226487	A	G	-0.0643682	0.0138701	3.58e-06	21.5368
family.ClostridialesvadinBB60group.id.11286	rs10517600	T	G	0.0626993	0.0139364	6.83e-06	20.2406
family.ClostridialesvadinBB60group.id.11286	rs17121075	G	A	0.0769254	0.0172234	7.91e-06	19.9482
family.ClostridialesvadinBB60group.id.11286	rs10904722	C	T	-0.0672314	0.0147123	5.05e-06	20.8825
family.ClostridialesvadinBB60group.id.11286	rs6755871	C	G	-0.0613825	0.0138976	9.33e-06	19.5079
family.ClostridialesvadinBB60group.id.11286	rs34088226	A	G	-0.117807	0.026924	7.66e-06	19.1454
family.ClostridialesvadinBB60group.id.11286	rs13409132	A	G	-0.165419	0.0352154	4.37e-06	22.0649
family.ClostridialesvadinBB60group.id.11286	rs989682	A	G	0.070194	0.0155364	6.85e-06	20.4126
family.Coriobacteriaceae.id.811	rs719099	A	G	0.0778402	0.0155815	5.43e-07	24.9568
family.Coriobacteriaceae.id.811	rs240104	T	C	-0.0603429	0.0126849	1.52e-06	22.6296
family.Coriobacteriaceae.id.811	rs11250875	T	C	0.06075	0.0130939	4.83e-06	21.5256
family.Coriobacteriaceae.id.811	rs34739816	G	T	0.0965017	0.0207666	3.88e-06	21.5943
family.Coriobacteriaceae.id.811	rs76779974	C	G	0.0774888	0.0171877	5.63e-06	20.3256
family.Coriobacteriaceae.id.811	rs80046645	C	G	0.25584	0.0561995	4.66e-06	20.7239
family.Coriobacteriaceae.id.811	rs1816223	A	G	-0.0586265	0.0129006	4.84e-06	20.6523
family.Coriobacteriaceae.id.811	rs67561917	A	G	-0.0714367	0.0154113	5.39e-06	21.4863
family.Coriobacteriaceae.id.811	rs3025411	A	G	0.0926543	0.0209468	8.27e-06	19.5657
family.Coriobacteriaceae.id.811	rs11656361	A	C	0.0773006	0.017553	8.02e-06	19.3939
family.Coriobacteriaceae.id.811	rs1397793	G	A	-0.0498855	0.0112446	9.77e-06	19.6815
family.Coriobacteriaceae.id.811	rs11073596	T	G	0.0510212	0.0114339	8.14e-06	19.9118
family.Coriobacteriaceae.id.811	rs2442778	G	A	-0.116408	0.0258545	9.03e-06	20.2719
family.Coriobacteriaceae.id.811	rs62448869	T	A	-0.0486059	0.0108982	7.87e-06	19.8914
family.Coriobacteriaceae.id.811	rs13307134	C	T	0.0565686	0.0126265	7.8e-06	20.0718
family.Coriobacteriaceae.id.811	rs12974142	G	A	0.0789796	0.0177205	8.51e-06	19.8646
family.Coriobacteriaceae.id.811	rs8010111	G	A	-0.103377	0.0229286	6.9e-06	20.3278
family.Defluviitaleaceae.id.1924	rs72731813	C	T	-0.149751	0.0293415	2.76e-07	26.0481
family.Defluviitaleaceae.id.1924	rs4677103	A	G	0.0977203	0.0197033	9.42e-07	24.5976
family.Defluviitaleaceae.id.1924	rs55658617	T	C	0.177314	0.0361844	1.41e-06	24.0128
family.Defluviitaleaceae.id.1924	rs9725395	A	G	-0.138357	0.0295185	3.41e-06	21.9691
family.Defluviitaleaceae.id.1924	rs17051335	C	T	-0.134314	0.0292201	4.58e-06	21.1288
family.Defluviitaleaceae.id.1924	rs112893842	T	C	0.110761	0.0232545	2.75e-06	22.6862
family.Defluviitaleaceae.id.1924	rs28696126	A	T	-0.107106	0.0238173	5.56e-06	20.223
family.Defluviitaleaceae.id.1924	rs1582238	T	C	0.0801923	0.0167061	1.69e-06	23.0417
family.Defluviitaleaceae.id.1924	rs1908593	T	C	0.070223	0.0156601	7.86e-06	20.1081
family.Defluviitaleaceae.id.1924	rs9608282	T	G	0.139014	0.0299429	4.61e-06	21.554
family.Defluviitaleaceae.id.1924	rs4344384	G	T	0.0708803	0.0156121	5.86e-06	20.6124
family.Defluviitaleaceae.id.1924	rs540220	T	C	-0.123954	0.0289814	9.48e-06	18.2928
family.Desulfovibrionaceae.id.3169	rs6058181	C	T	0.0834742	0.0166111	2.7e-07	25.2528
family.Desulfovibrionaceae.id.3169	rs4506934	C	T	-0.0943381	0.020138	3.16e-06	21.9453
family.Desulfovibrionaceae.id.3169	rs2692012	A	G	0.114231	0.0253568	1.56e-06	20.2944
family.Desulfovibrionaceae.id.3169	rs11599763	T	C	-0.0555931	0.0117493	2.5e-06	22.3879
family.Desulfovibrionaceae.id.3169	rs2838334	G	A	0.0571419	0.012423	3.82e-06	21.1572
family.Desulfovibrionaceae.id.3169	rs112381107	C	T	0.211435	0.0456962	2.82e-06	21.409
family.Desulfovibrionaceae.id.3169	rs16851319	G	C	-0.0732697	0.0150964	2.4e-06	23.5561
family.Desulfovibrionaceae.id.3169	rs17791387	A	G	-0.0729251	0.0154381	2.1e-06	22.3136
family.Desulfovibrionaceae.id.3169	rs9928243	C	A	-0.0541732	0.0117819	4.48e-06	21.1417
family.Desulfovibrionaceae.id.3169	rs7164160	A	T	-0.0574455	0.0129468	7.34e-06	19.6872
family.Desulfovibrionaceae.id.3169	rs3935584	C	T	-0.0525838	0.0115757	6.78e-06	20.6351
family.Desulfovibrionaceae.id.3169	rs72647048	T	C	-0.0770089	0.017089	9.61e-06	20.307
family.Enterobacteriaceae.id.3469	rs78143293	A	G	-0.0848521	0.0170415	1.2e-06	24.7918
family.Enterobacteriaceae.id.3469	rs111229068	A	T	0.110561	0.0241719	3.65e-06	20.921
family.Enterobacteriaceae.id.3469	rs62210023	A	G	0.0606754	0.0130125	3.13e-06	21.7422
family.Enterobacteriaceae.id.3469	rs504442	T	G	0.084159	0.0189479	5.17e-06	19.7279
family.Enterobacteriaceae.id.3469	rs80319214	C	G	0.0990404	0.0215877	6.95e-06	21.048
family.Enterobacteriaceae.id.3469	rs11026530	T	C	0.0822408	0.0186379	9.43e-06	19.4706
family.Enterobacteriaceae.id.3469	rs2374342	C	A	0.0582927	0.0126195	4.52e-06	21.3376
family.Enterobacteriaceae.id.3469	rs79757635	C	A	0.0758597	0.0171286	9.32e-06	19.6146
family.Enterobacteriaceae.id.3469	rs35673018	G	A	0.0899642	0.0202934	7.63e-06	19.653
family.Enterobacteriaceae.id.3469	rs61973590	C	G	-0.0605392	0.0133696	8.54e-06	20.5039
family.Enterobacteriaceae.id.3469	rs4792380	A	T	0.115598	0.0257683	9.49e-06	20.1246
family.Erysipelotrichaceae.id.2149	rs62504403	C	T	0.0681159	0.0127883	1.12e-07	28.3706
family.Erysipelotrichaceae.id.2149	rs7234058	T	C	-0.0945759	0.0194091	9.12e-07	23.7438
family.Erysipelotrichaceae.id.2149	rs17530232	A	G	0.10305	0.0224648	2.79e-06	21.0423
family.Erysipelotrichaceae.id.2149	rs2300774	G	A	0.0524152	0.0106784	8.95e-07	24.0937
family.Erysipelotrichaceae.id.2149	rs35161940	T	C	-0.0806041	0.0167641	1.85e-06	23.1182
family.Erysipelotrichaceae.id.2149	rs10781552	C	T	-0.0552212	0.0116074	2.33e-06	22.6329
family.Erysipelotrichaceae.id.2149	rs8003149	C	T	0.0538798	0.0116888	4.08e-06	21.2477
family.Erysipelotrichaceae.id.2149	rs4078432	C	T	-0.0608929	0.0133764	4.23e-06	20.7232
family.Erysipelotrichaceae.id.2149	rs1074800	A	G	0.0492438	0.010887	6.15e-06	20.459
family.Erysipelotrichaceae.id.2149	rs56970041	T	G	0.0724144	0.0164471	5.4e-06	19.3854
family.Erysipelotrichaceae.id.2149	rs7826267	T	G	-0.0839071	0.0199131	9.28e-06	17.755
family.Erysipelotrichaceae.id.2149	rs1884466	C	T	-0.0475363	0.0106939	9.53e-06	19.7598
family.Erysipelotrichaceae.id.2149	rs290833	T	G	-0.0497374	0.0111376	8.03e-06	19.9425
family.FamilyXI.id.1936	rs2155352	A	G	-0.150538	0.0302319	6.63e-07	24.7947
family.FamilyXI.id.1936	rs697771	A	G	-0.117677	0.0251491	3.19e-06	21.8947
family.FamilyXI.id.1936	rs10759623	C	T	-0.162115	0.032151	5.78e-07	25.4247
family.FamilyXI.id.1936	rs11547158	A	G	-0.177599	0.0372795	2.7e-06	22.6957
family.FamilyXI.id.1936	rs488164	T	G	0.117998	0.025516	4.8e-06	21.3856
family.FamilyXI.id.1936	rs3733511	A	G	0.128253	0.0274718	3.39e-06	21.7954
family.FamilyXI.id.1936	rs6025153	G	C	0.118619	0.0261969	7.07e-06	20.5024
family.FamilyXI.id.1936	rs78222136	G	C	0.224835	0.0511672	8.41e-06	19.3083
family.FamilyXI.id.1936	rs17379710	T	C	-0.116383	0.0252125	3.97e-06	21.3084
family.FamilyXI.id.1936	rs2156611	T	C	-0.112486	0.0251099	9.43e-06	20.0683
family.FamilyXIII.id.1957	rs6501525	A	G	0.0561559	0.0115587	1.24e-06	23.6032
family.FamilyXIII.id.1957	rs118170811	A	G	0.151619	0.0317112	1.8e-06	22.8603
family.FamilyXIII.id.1957	rs12643275	A	T	-0.0550907	0.0116474	2.42e-06	22.3717
family.FamilyXIII.id.1957	rs1999289	A	T	-0.0637366	0.013927	2.54e-06	20.9442
family.FamilyXIII.id.1957	rs482905	G	T	0.0596528	0.012717	3.72e-06	22.0035
family.FamilyXIII.id.1957	rs3098182	G	T	0.0508511	0.011014	4.04e-06	21.3161
family.FamilyXIII.id.1957	rs6797051	C	T	-0.0805984	0.0171364	4.89e-06	22.1214
family.FamilyXIII.id.1957	rs66753613	G	A	0.0651136	0.0144251	8.08e-06	20.3753
family.FamilyXIII.id.1957	rs7514702	T	C	-0.0663236	0.0141626	3.92e-06	21.9307
family.FamilyXIII.id.1957	rs7076829	T	A	-0.0516394	0.0112313	4.76e-06	21.1399
family.FamilyXIII.id.1957	rs10404377	C	A	-0.0503183	0.011165	6.99e-06	20.3111
family.FamilyXIII.id.1957	rs4293737	A	G	-0.112091	0.0271305	8.38e-06	17.0696
family.FamilyXIII.id.1957	rs1887048	G	A	0.0579979	0.0129602	9.65e-06	20.0263
family.FamilyXIII.id.1957	rs12904405	A	G	-0.0851896	0.0192688	7.67e-06	19.5462
family.Lachnospiraceae.id.1987	rs9929145	G	A	-0.125721	0.0245233	2.84e-07	26.282
family.Lachnospiraceae.id.1987	rs11755180	C	G	-0.049227	0.0104894	2.69e-06	22.0245
family.Lachnospiraceae.id.1987	rs35524804	T	C	-0.0607481	0.0125216	2.45e-06	23.5368
family.Lachnospiraceae.id.1987	rs11979110	T	C	-0.0500924	0.0105069	1.82e-06	22.7299
family.Lachnospiraceae.id.1987	rs79086868	T	C	0.0776723	0.0164472	3.01e-06	22.3022
family.Lachnospiraceae.id.1987	rs112040820	A	G	0.0549584	0.0117086	2.42e-06	22.0323
family.Lachnospiraceae.id.1987	rs2159863	A	G	-0.0585831	0.0128742	3.7e-06	20.7063
family.Lachnospiraceae.id.1987	rs11139361	T	C	0.0494463	0.0110503	4.26e-06	20.0224
family.Lachnospiraceae.id.1987	rs1205443	A	G	0.0501415	0.0112157	7.29e-06	19.9867
family.Lachnospiraceae.id.1987	rs7359994	T	C	-0.0503142	0.0112482	5.36e-06	20.0086
family.Lachnospiraceae.id.1987	rs146660815	T	C	-0.215114	0.0476778	6.53e-06	20.3566
family.Lachnospiraceae.id.1987	rs959845	C	T	-0.0493666	0.0107801	5.17e-06	20.971
family.Lachnospiraceae.id.1987	rs10402491	C	T	0.0661701	0.014851	7.58e-06	19.8525
family.Lachnospiraceae.id.1987	rs13005175	A	G	0.0993483	0.0218395	8.37e-06	20.6936
family.Lachnospiraceae.id.1987	rs2910921	T	C	0.160302	0.035832	8.42e-06	20.0141
family.Lachnospiraceae.id.1987	rs12760724	A	C	-0.0484566	0.0107934	7.27e-06	20.1553
family.Lachnospiraceae.id.1987	rs3127230	C	T	-0.0503537	0.0112201	6.2e-06	20.1406
family.Lachnospiraceae.id.1987	rs11841382	G	T	-0.0718128	0.017462	9.58e-06	16.9129
family.Lactobacillaceae.id.1836	rs16861661	G	A	-0.193287	0.0379293	2.7e-07	25.9691
family.Lactobacillaceae.id.1836	rs921925	A	C	0.0999419	0.0201687	5.77e-07	24.5549
family.Lactobacillaceae.id.1836	rs768253	T	G	-0.0792344	0.0170604	3.61e-06	21.5699
family.Lactobacillaceae.id.1836	rs6092149	A	T	-0.0825646	0.0170282	1.38e-06	23.5098
family.Lactobacillaceae.id.1836	rs328312	T	A	0.082529	0.0168225	8.69e-07	24.0676
family.Lactobacillaceae.id.1836	rs11674854	C	T	-0.0830224	0.0175267	2.6e-06	22.4382
family.Lactobacillaceae.id.1836	rs77478751	A	G	-0.219178	0.0473566	5.96e-06	21.4206
family.Lactobacillaceae.id.1836	rs74599091	A	G	0.191613	0.0425039	7.7e-06	20.3232
family.Lactobacillaceae.id.1836	rs9345899	A	G	-0.124042	0.0278946	9.45e-06	19.774
family.Lactobacillaceae.id.1836	rs1590596	C	G	-0.10381	0.0220135	3.9e-06	22.2383
family.Lactobacillaceae.id.1836	rs1530559	G	A	0.0772453	0.0176921	9.65e-06	19.0627
family.Lactobacillaceae.id.1836	rs62314653	C	A	0.177082	0.0392269	6.59e-06	20.3789
family.Methanobacteriaceae.id.121	rs10202904	T	G	-0.121754	0.0235357	3.01e-07	26.7615
family.Methanobacteriaceae.id.121	rs73457410	A	G	0.21534	0.0436695	1.41e-06	24.316
family.Methanobacteriaceae.id.121	rs6776814	T	C	-0.199566	0.0411825	1.63e-06	23.4827
family.Methanobacteriaceae.id.121	rs894996	C	A	0.216999	0.0449076	1.88e-06	23.3495
family.Methanobacteriaceae.id.121	rs75208022	C	T	-0.227245	0.048763	5.92e-06	21.7173
family.Methanobacteriaceae.id.121	rs12825290	C	G	-0.216781	0.0493496	6.08e-06	19.2963
family.Methanobacteriaceae.id.121	rs56131665	G	A	0.178661	0.039298	6.18e-06	20.669
family.Methanobacteriaceae.id.121	rs11018665	A	T	0.111465	0.0250516	6.52e-06	19.7975
family.Methanobacteriaceae.id.121	rs4257531	G	A	0.164498	0.0364959	7.44e-06	20.3158
family.Methanobacteriaceae.id.121	rs6508769	T	C	0.153519	0.0344519	8.23e-06	19.8564
family.Methanobacteriaceae.id.121	rs73068003	G	T	-0.15814	0.0351803	8.45e-06	20.2063
family.Methanobacteriaceae.id.121	rs10424197	G	A	-0.111274	0.0247517	9.28e-06	20.2106
family.Oxalobacteraceae.id.2966	rs4428215	G	A	0.12561	0.0230053	4.88e-08	29.8121
family.Oxalobacteraceae.id.2966	rs1569853	T	C	-0.140043	0.0281704	7.45e-07	24.7136
family.Oxalobacteraceae.id.2966	rs736744	C	T	0.105642	0.0200648	1.49e-07	27.7207
family.Oxalobacteraceae.id.2966	rs6000536	C	T	-0.118383	0.0241355	7.39e-07	24.0583
family.Oxalobacteraceae.id.2966	rs36057338	G	T	0.181604	0.0398742	6.26e-06	20.7427
family.Oxalobacteraceae.id.2966	rs7993559	C	A	0.0921059	0.0201114	5.04e-06	20.9745
family.Oxalobacteraceae.id.2966	rs12002250	A	C	0.196145	0.044523	5.53e-06	19.4083
family.Oxalobacteraceae.id.2966	rs111966731	T	C	0.204031	0.0445746	4.56e-06	20.9516
family.Oxalobacteraceae.id.2966	rs17138946	G	T	-0.189444	0.0430248	8.09e-06	19.3876
family.Oxalobacteraceae.id.2966	rs11246212	T	C	0.13607	0.0291797	4.51e-06	21.7454
family.Oxalobacteraceae.id.2966	rs934049	G	A	0.109751	0.0238636	4.21e-06	21.1518
family.Oxalobacteraceae.id.2966	rs12509763	C	G	-0.16332	0.0360823	8.05e-06	20.4875
family.Oxalobacteraceae.id.2966	rs561239	A	G	0.105525	0.0236769	7.19e-06	19.8638
family.Oxalobacteraceae.id.2966	rs62435498	C	A	0.181521	0.0400608	7.46e-06	20.5312
family.Oxalobacteraceae.id.2966	rs80330081	A	C	-0.18756	0.0423688	6.64e-06	19.5969
family.Pasteurellaceae.id.3689	rs12191680	C	G	0.102214	0.0197189	3.05e-07	26.8689
family.Pasteurellaceae.id.3689	rs9382510	C	T	-0.0881865	0.0169965	2.48e-07	26.9207
family.Pasteurellaceae.id.3689	rs10840326	C	G	-0.0717634	0.0149229	1.44e-06	23.1259
family.Pasteurellaceae.id.3689	rs76022354	C	T	0.24289	0.0500406	1.83e-06	23.5599
family.Pasteurellaceae.id.3689	rs72756943	G	A	0.13988	0.0303029	3.35e-06	21.308
family.Pasteurellaceae.id.3689	rs78909003	T	C	-0.241159	0.0498372	2.05e-06	23.4154
family.Pasteurellaceae.id.3689	rs6092684	A	T	0.0684647	0.014674	3.44e-06	21.7689
family.Pasteurellaceae.id.3689	rs4822728	T	C	0.0685479	0.0149032	4.72e-06	21.1557
family.Pasteurellaceae.id.3689	rs35510	A	G	0.122729	0.0264958	4.02e-06	21.4557
family.Pasteurellaceae.id.3689	rs10965428	C	A	-0.119902	0.0258219	4.29e-06	21.5614
family.Pasteurellaceae.id.3689	rs16970009	A	G	0.187381	0.0429572	7.32e-06	19.0275
family.Pasteurellaceae.id.3689	rs12050685	A	G	-0.0670948	0.015239	9.19e-06	19.385
family.Pasteurellaceae.id.3689	rs73139353	A	C	-0.222573	0.0484634	8.71e-06	21.0919
family.Pasteurellaceae.id.3689	rs6972479	A	G	-0.0781862	0.0175366	7.75e-06	19.8779
family.Pasteurellaceae.id.3689	rs9895850	T	C	-0.176406	0.041017	9.08e-06	18.497
family.Pasteurellaceae.id.3689	rs111582866	G	A	-0.113957	0.0256403	7.07e-06	19.7532
family.Pasteurellaceae.id.3689	rs62568866	T	A	-0.118018	0.0259206	7.23e-06	20.7304
family.Pasteurellaceae.id.3689	rs731534	C	G	-0.0986502	0.0216316	9.46e-06	20.7978
family.Pasteurellaceae.id.3689	rs9938097	T	C	-0.0710386	0.0158024	8.23e-06	20.2088
family.Peptococcaceae.id.2024	rs35703006	G	T	0.0812655	0.0164355	4.95e-07	24.4481
family.Peptococcaceae.id.2024	rs4990837	A	G	0.0910387	0.0185869	1.74e-06	23.9903
family.Peptococcaceae.id.2024	rs150600492	A	C	0.135774	0.0289757	2.31e-06	21.9566
family.Peptococcaceae.id.2024	rs12634826	T	G	-0.0739885	0.0150931	1.01e-06	24.0309
family.Peptococcaceae.id.2024	rs12992764	T	G	0.0684213	0.0141137	1.46e-06	23.5018
family.Peptococcaceae.id.2024	rs75898026	A	G	-0.0821779	0.0173541	2.02e-06	22.4235
family.Peptococcaceae.id.2024	rs117452796	A	G	-0.257982	0.0549569	3.15e-06	22.0361
family.Peptococcaceae.id.2024	rs75430375	C	T	-0.147941	0.0317498	3.41e-06	21.7117
family.Peptococcaceae.id.2024	rs12144792	C	T	0.064399	0.0141246	5.82e-06	20.7878
family.Peptostreptococcaceae.id.2042	rs61841503	G	A	0.0919658	0.0161331	9.8e-09	32.4951
family.Peptostreptococcaceae.id.2042	rs4692811	C	T	0.0642075	0.0126913	4.21e-07	25.5953
family.Peptostreptococcaceae.id.2042	rs12377846	C	A	-0.252	0.0511627	7.26e-07	24.2602
family.Peptostreptococcaceae.id.2042	rs2644627	C	G	-0.0558506	0.011224	6.33e-07	24.7605
family.Peptostreptococcaceae.id.2042	rs59987323	C	T	-0.0537078	0.011443	2.7e-06	22.029
family.Peptostreptococcaceae.id.2042	rs9573937	A	G	-0.0693637	0.0142907	1.71e-06	23.5589
family.Peptostreptococcaceae.id.2042	rs75819860	T	A	0.126264	0.0268383	2.49e-06	22.1334
family.Peptostreptococcaceae.id.2042	rs117020988	C	T	0.182411	0.0372126	1.03e-06	24.0282
family.Peptostreptococcaceae.id.2042	rs1520207	C	T	0.0525658	0.0112476	3.17e-06	21.8417
family.Peptostreptococcaceae.id.2042	rs76982728	T	C	0.124203	0.0266923	3.24e-06	21.6516
family.Peptostreptococcaceae.id.2042	rs12986312	T	G	0.0571818	0.0125947	5.77e-06	20.6129
family.Peptostreptococcaceae.id.2042	rs10805326	G	A	0.0566637	0.012276	4.03e-06	21.3058
family.Peptostreptococcaceae.id.2042	rs1467258	G	A	0.072584	0.0162321	7.9e-06	19.9954
family.Peptostreptococcaceae.id.2042	rs59865771	C	T	-0.0573764	0.0127192	7.69e-06	20.3492
family.Peptostreptococcaceae.id.2042	rs77540684	T	G	0.106725	0.0245638	8.14e-06	18.8775
family.Peptostreptococcaceae.id.2042	rs6721459	A	G	0.0509823	0.0111975	5.08e-06	20.7299
family.Porphyromonadaceae.id.943	rs10119172	C	G	-0.0737324	0.014259	1.32e-07	26.7386
family.Porphyromonadaceae.id.943	rs17065783	A	G	-0.059133	0.0122235	1.79e-06	23.4028
family.Porphyromonadaceae.id.943	rs6953849	A	G	0.0718149	0.0150724	2.44e-06	22.7019
family.Porphyromonadaceae.id.943	rs10858364	G	T	0.055316	0.012085	4.31e-06	20.9512
family.Porphyromonadaceae.id.943	rs3111851	C	G	0.0581896	0.0121147	2.19e-06	23.0709
family.Porphyromonadaceae.id.943	rs7330827	T	C	-0.103842	0.0237355	8.05e-06	19.1403
family.Porphyromonadaceae.id.943	rs35961441	A	C	0.0915257	0.0207306	8.37e-06	19.4923
family.Porphyromonadaceae.id.943	rs10762312	G	A	-0.052368	0.0118814	8.7e-06	19.4265
family.Porphyromonadaceae.id.943	rs35233670	T	C	-0.0473576	0.010602	7.91e-06	19.9529
family.Porphyromonadaceae.id.943	rs864093	A	C	-0.0527939	0.0117499	9.6e-06	20.1882
family.Porphyromonadaceae.id.943	rs1980561	A	G	-0.0485289	0.0109284	8.95e-06	19.7192
family.Prevotellaceae.id.960	rs9958960	G	A	-0.0914807	0.0173611	1.06e-07	27.7653
family.Prevotellaceae.id.960	rs4493272	T	C	-0.0604992	0.0118027	3.02e-07	26.2745
family.Prevotellaceae.id.960	rs3860225	A	G	0.083936	0.0167936	5.5e-07	24.9809
family.Prevotellaceae.id.960	rs912860	G	A	-0.229046	0.0483124	9.3e-07	22.4765
family.Prevotellaceae.id.960	rs12118202	T	C	-0.0751986	0.0147265	5.54e-07	26.0747
family.Prevotellaceae.id.960	rs2206482	T	G	-0.0569105	0.0117486	1.3e-06	23.4644
family.Prevotellaceae.id.960	rs9586501	G	A	0.0592681	0.0127329	2.59e-06	21.6663
family.Prevotellaceae.id.960	rs12057990	C	T	0.0589878	0.0132268	8.97e-06	19.889
family.Prevotellaceae.id.960	rs148376875	T	G	0.084515	0.0179163	2.08e-06	22.2521
family.Prevotellaceae.id.960	rs4685827	T	C	-0.0679529	0.0145407	2.77e-06	21.8396
family.Prevotellaceae.id.960	rs10131942	C	G	0.0701212	0.0158326	8.61e-06	19.6152
family.Prevotellaceae.id.960	rs34660375	A	G	-0.0805894	0.0178291	7.4e-06	20.4313
family.Prevotellaceae.id.960	rs7252711	A	G	-0.0740876	0.0161926	5.57e-06	20.9343
family.Prevotellaceae.id.960	rs3758087	T	C	0.0564199	0.0124655	8.61e-06	20.4854
family.Prevotellaceae.id.960	rs34071565	T	A	-0.1567	0.0347882	5.6e-06	20.2896
family.Prevotellaceae.id.960	rs13069367	A	C	-0.0539768	0.0119687	7.39e-06	20.3384
family.Prevotellaceae.id.960	rs7975087	C	A	-0.0601448	0.0135454	7.59e-06	19.7157
family.Prevotellaceae.id.960	rs2278540	G	A	0.0554249	0.0123265	8.44e-06	20.2177
family.Rhodospirillaceae.id.2717	rs9813022	A	G	-0.0842444	0.0163583	2.53e-07	26.5219
family.Rhodospirillaceae.id.2717	rs3754624	C	T	0.0971389	0.0200064	1.71e-06	23.5748
family.Rhodospirillaceae.id.2717	rs55876211	C	T	-0.0911851	0.0196395	2.87e-06	21.5569
family.Rhodospirillaceae.id.2717	rs76784716	A	G	0.136049	0.0285767	1.49e-06	22.6656
family.Rhodospirillaceae.id.2717	rs4278423	T	C	0.107529	0.0235725	3.12e-06	20.8086
family.Rhodospirillaceae.id.2717	rs1549633	A	C	0.0999312	0.0218634	4.7e-06	20.8914
family.Rhodospirillaceae.id.2717	rs11591293	G	T	0.0743184	0.0158724	2.67e-06	21.9233
family.Rhodospirillaceae.id.2717	rs74354280	C	T	-0.0911896	0.0204907	6.67e-06	19.8051
family.Rhodospirillaceae.id.2717	rs61933850	G	A	0.164808	0.0360647	7.23e-06	20.8831
family.Rhodospirillaceae.id.2717	rs7001029	C	T	0.117366	0.0261324	5.35e-06	20.1708
family.Rhodospirillaceae.id.2717	rs1035406	G	A	-0.11354	0.0250863	5.84e-06	20.4845
family.Rhodospirillaceae.id.2717	rs72714493	A	G	0.0816858	0.0180791	7.35e-06	20.4145
family.Rhodospirillaceae.id.2717	rs12977163	G	C	0.0730951	0.0163491	7.63e-06	19.989
family.Rhodospirillaceae.id.2717	rs13336560	C	T	-0.0701719	0.0158061	9.17e-06	19.7095
family.Rhodospirillaceae.id.2717	rs4822789	G	C	0.0734321	0.0160521	7.01e-06	20.927
family.Rhodospirillaceae.id.2717	rs6679026	T	C	0.111984	0.0251088	9.95e-06	19.8911
family.Rhodospirillaceae.id.2717	rs1923415	A	G	-0.0999238	0.0227326	9.64e-06	19.3215
family.Rikenellaceae.id.967	rs9603208	G	T	0.0821173	0.0159596	1.92e-07	26.4745
family.Rikenellaceae.id.967	rs1939881	G	A	-0.105589	0.0206213	5.64e-07	26.2187
family.Rikenellaceae.id.967	rs67705352	T	G	-0.0549688	0.0110534	6.58e-07	24.731
family.Rikenellaceae.id.967	rs4264350	T	C	-0.0526393	0.0108555	1.35e-06	23.5137
family.Rikenellaceae.id.967	rs62532512	C	A	-0.0504257	0.0107399	2.76e-06	22.0445
family.Rikenellaceae.id.967	rs67281112	G	C	0.0635814	0.0137451	3.63e-06	21.3975
family.Rikenellaceae.id.967	rs6837275	A	G	0.0570355	0.011887	1.45e-06	23.0222
family.Rikenellaceae.id.967	rs9578457	G	A	-0.141478	0.0315848	3.99e-06	20.0643
family.Rikenellaceae.id.967	rs2833282	G	A	0.0711137	0.0156966	4.31e-06	20.5256
family.Rikenellaceae.id.967	rs77885767	C	T	-0.156209	0.0336482	2.85e-06	21.5521
family.Rikenellaceae.id.967	rs59663348	G	A	0.0570915	0.0125048	6.12e-06	20.8446
family.Rikenellaceae.id.967	rs74474130	T	G	0.137747	0.0295688	3.61e-06	21.702
family.Rikenellaceae.id.967	rs7242694	C	T	-0.0618674	0.0134882	5.81e-06	21.0385
family.Rikenellaceae.id.967	rs36021379	A	G	-0.0656005	0.0144903	7.2e-06	20.4956
family.Rikenellaceae.id.967	rs10217435	C	T	-0.0883756	0.0197506	6.51e-06	20.0218
family.Rikenellaceae.id.967	rs2447496	G	A	-0.0549203	0.0121904	6.09e-06	20.2968
family.Rikenellaceae.id.967	rs35909684	A	C	-0.0850181	0.0191539	7.1e-06	19.7019
family.Rikenellaceae.id.967	rs4783173	C	G	0.0481514	0.0110006	7.06e-06	19.1596
family.Rikenellaceae.id.967	rs10832801	A	C	-0.0534763	0.0122666	7.5e-06	19.0052
family.Rikenellaceae.id.967	rs9389714	C	T	-0.0636841	0.0143416	8.79e-06	19.7183
family.Rikenellaceae.id.967	rs6744030	C	T	0.0696747	0.0157103	9.32e-06	19.6689
family.Ruminococcaceae.id.2050	rs55793120	T	C	0.13822	0.0266152	1.44e-07	26.9701
family.Ruminococcaceae.id.2050	rs2113833	T	C	0.169146	0.0355009	1.14e-06	22.701
family.Ruminococcaceae.id.2050	rs17376049	T	C	0.0848534	0.0172114	7.3e-07	24.3056
family.Ruminococcaceae.id.2050	rs56199908	T	C	-0.199327	0.0410444	1.66e-06	23.5843
family.Ruminococcaceae.id.2050	rs10093275	C	T	0.0534595	0.011677	5.35e-06	20.9599
family.Ruminococcaceae.id.2050	rs76724913	T	G	0.0901053	0.0203104	9.6e-06	19.6817
family.Ruminococcaceae.id.2050	rs1612733	T	C	0.108708	0.0238006	4.22e-06	20.8617
family.Ruminococcaceae.id.2050	rs2426816	T	A	-0.0480152	0.0106011	6.04e-06	20.5142
family.Ruminococcaceae.id.2050	rs3009418	C	A	0.0927607	0.0210123	8.69e-06	19.4886
family.Ruminococcaceae.id.2050	rs10166469	T	C	-0.053336	0.0120209	8.52e-06	19.6864
family.Ruminococcaceae.id.2050	rs1158100	A	G	-0.0490539	0.0109865	8.61e-06	19.9356
family.Ruminococcaceae.id.2050	rs499272	G	C	0.0706431	0.016046	9.29e-06	19.3823
family.Streptococcaceae.id.1850	rs11110281	T	C	-0.130554	0.0225943	1.4e-08	33.3874
family.Streptococcaceae.id.1850	rs2952251	A	G	-0.0639298	0.0126525	3.72e-07	25.5303
family.Streptococcaceae.id.1850	rs4968759	A	G	-0.0544035	0.0111271	8.92e-07	23.9049
family.Streptococcaceae.id.1850	rs395407	G	C	-0.0826855	0.0172536	1.33e-06	22.9667
family.Streptococcaceae.id.1850	rs35344081	G	A	0.0609349	0.0129703	2.64e-06	22.0714
family.Streptococcaceae.id.1850	rs2370083	G	T	-0.0842751	0.0184509	4.26e-06	20.8623
family.Streptococcaceae.id.1850	rs76717940	T	A	0.150606	0.0334079	3.09e-06	20.3228
family.Streptococcaceae.id.1850	rs10028567	C	T	-0.0934027	0.0190343	3.72e-06	24.0792
family.Streptococcaceae.id.1850	rs72739637	A	G	0.0927983	0.0192021	1.82e-06	23.3552
family.Streptococcaceae.id.1850	rs16950051	A	G	0.107008	0.0236973	5.34e-06	20.3907
family.Streptococcaceae.id.1850	rs77968078	G	A	-0.0993013	0.0224788	7.93e-06	19.5149
family.Streptococcaceae.id.1850	rs7916711	A	G	0.0959639	0.021545	6.33e-06	19.8391
family.Streptococcaceae.id.1850	rs957755	T	G	-0.0642449	0.0142702	7.42e-06	20.2682
family.Streptococcaceae.id.1850	rs6806351	T	C	-0.0619209	0.0135744	6.94e-06	20.8082
family.Streptococcaceae.id.1850	rs9903102	C	A	-0.0693015	0.0154096	4.92e-06	20.2256
family.Streptococcaceae.id.1850	rs57646748	G	A	-0.088021	0.019876	7.88e-06	19.6117
family.Streptococcaceae.id.1850	rs6563952	G	C	0.0801931	0.0178576	8.71e-06	20.1664
family.Veillonellaceae.id.2172	rs12741784	C	T	-0.0621452	0.0119266	1.28e-07	27.1507
family.Veillonellaceae.id.2172	rs79535861	A	C	0.100666	0.0207016	1.58e-06	23.6462
family.Veillonellaceae.id.2172	rs111810795	C	T	-0.0867108	0.0180573	1.73e-06	23.0589
family.Veillonellaceae.id.2172	rs12186441	G	A	0.208096	0.0453999	4.53e-06	21.0096
family.Veillonellaceae.id.2172	rs4797169	T	C	0.0587799	0.0128297	4.49e-06	20.9907
family.Veillonellaceae.id.2172	rs12668619	A	G	0.055301	0.0117654	2.57e-06	22.093
family.Veillonellaceae.id.2172	rs2175069	A	G	-0.0526752	0.0114886	4.64e-06	21.0221
family.Veillonellaceae.id.2172	rs1442060	G	A	-0.0514024	0.0112125	4.51e-06	21.0168
family.Veillonellaceae.id.2172	rs1447205	G	C	-0.0520689	0.0115656	7.35e-06	20.2685
family.Veillonellaceae.id.2172	rs114889439	A	G	-0.253809	0.0539169	6.19e-06	22.1597
family.Veillonellaceae.id.2172	rs4461038	A	G	-0.0554965	0.0119467	3.73e-06	21.5791
family.Veillonellaceae.id.2172	rs6909981	C	T	-0.0638697	0.0141765	5.48e-06	20.2979
family.Veillonellaceae.id.2172	rs2561116	T	G	-0.083617	0.0187159	7.89e-06	19.9603
family.Veillonellaceae.id.2172	rs61264131	A	C	0.202367	0.0464388	6.75e-06	18.9897
family.Veillonellaceae.id.2172	rs9345168	C	A	0.0509102	0.0113253	8.49e-06	20.2074
family.Veillonellaceae.id.2172	rs11700976	C	A	0.0503337	0.0113763	9.25e-06	19.5756
family.Veillonellaceae.id.2172	rs6692542	A	G	0.0534397	0.0118254	8.68e-06	20.422
family.Veillonellaceae.id.2172	rs2585520	G	T	-0.0904972	0.0200428	5.27e-06	20.387
family.Veillonellaceae.id.2172	rs75768969	C	G	-0.0703773	0.0156855	7.19e-06	20.1312
family.Veillonellaceae.id.2172	rs1693340	T	C	0.0818934	0.018245	9.25e-06	20.147
family.Veillonellaceae.id.2172	rs4263802	G	A	0.050942	0.0114921	7.45e-06	19.6495
family.Verrucomicrobiaceae.id.4036	rs11729256	T	C	0.0749798	0.0150177	6.73e-07	24.9277
family.Verrucomicrobiaceae.id.4036	rs4936098	A	G	0.0648691	0.0135928	1.13e-06	22.7749
family.Verrucomicrobiaceae.id.4036	rs9349825	A	G	-0.0704354	0.0147128	2.51e-06	22.9188
family.Verrucomicrobiaceae.id.4036	rs74542928	T	C	0.112124	0.0236422	1.65e-06	22.4917
family.Verrucomicrobiaceae.id.4036	rs2602429	C	T	0.0745516	0.0156195	2.7e-06	22.7814
family.Verrucomicrobiaceae.id.4036	rs4242783	G	A	0.0687992	0.0147694	2.75e-06	21.6992
family.Verrucomicrobiaceae.id.4036	rs11184341	G	C	0.0655301	0.014223	4.14e-06	21.2274
family.Verrucomicrobiaceae.id.4036	rs61779207	G	A	-0.0758811	0.0167762	6.63e-06	20.4588
family.Verrucomicrobiaceae.id.4036	rs117107102	A	G	0.204683	0.0431573	2.92e-06	22.4934
family.Verrucomicrobiaceae.id.4036	rs12908520	G	A	0.0619104	0.0130946	2.15e-06	22.3533
family.Verrucomicrobiaceae.id.4036	rs111862613	T	C	0.0907065	0.0196746	3.73e-06	21.2551
family.Verrucomicrobiaceae.id.4036	rs941682	G	A	-0.0631526	0.0143767	9.58e-06	19.2958
family.Victivallaceae.id.2255	rs4396289	C	T	-0.152918	0.0288525	1.54e-07	28.0897
family.Victivallaceae.id.2255	rs2944282	T	C	-0.124197	0.0257026	1.57e-06	23.3489
family.Victivallaceae.id.2255	rs11764871	G	T	0.127099	0.025656	7.49e-07	24.5418
family.Victivallaceae.id.2255	rs6545794	A	G	-0.197786	0.0410495	5.97e-07	23.2152
family.Victivallaceae.id.2255	rs2546105	A	T	0.126643	0.0257111	1.03e-06	24.262
family.Victivallaceae.id.2255	rs62570196	C	T	-0.246101	0.0483077	2.7e-07	25.9535
family.Victivallaceae.id.2255	rs7077363	G	A	0.148942	0.0318366	2.83e-06	21.8868
family.Victivallaceae.id.2255	rs67832247	C	T	-0.123489	0.0266695	3.24e-06	21.4401
family.Victivallaceae.id.2255	rs34962571	A	C	-0.186945	0.0418412	6.25e-06	19.9628
family.Victivallaceae.id.2255	rs7860510	G	C	0.164855	0.0375128	9.6e-06	19.3129
family.Victivallaceae.id.2255	rs7627405	C	T	-0.134158	0.0301427	8.19e-06	19.8092
family.Victivallaceae.id.2255	rs61702987	T	C	0.145501	0.0300007	3.08e-06	23.5218
family.Victivallaceae.id.2255	rs7314815	G	A	0.101088	0.0225594	6.4e-06	20.0791
family.Victivallaceae.id.2255	rs11671100	A	C	-0.160034	0.0349472	4.08e-06	20.9701
genus..Clostridiuminnocuumgroup.id.14397	rs6890185	T	C	0.113424	0.0233137	1.12e-06	23.6692
genus..Clostridiuminnocuumgroup.id.14397	rs61267978	T	C	0.14708	0.0320875	5.59e-06	21.0103
genus..Clostridiuminnocuumgroup.id.14397	rs1948423	T	A	-0.108859	0.023425	3.49e-06	21.5959
genus..Clostridiuminnocuumgroup.id.14397	rs6577484	G	A	0.160425	0.0360857	8.41e-06	19.7639
genus..Clostridiuminnocuumgroup.id.14397	rs10074000	T	C	-0.102648	0.0227508	7e-06	20.3567
genus..Clostridiuminnocuumgroup.id.14397	rs1942371	G	A	-0.157938	0.034187	4.06e-06	21.3428
genus..Clostridiuminnocuumgroup.id.14397	rs40656	C	T	0.142664	0.0311021	8.62e-06	21.0403
genus..Clostridiuminnocuumgroup.id.14397	rs71564433	T	A	-0.126746	0.0274657	7.8e-06	21.2955
genus..Clostridiuminnocuumgroup.id.14397	rs77845139	A	G	-0.114993	0.0257186	8.41e-06	19.9916
genus..Clostridiuminnocuumgroup.id.14397	rs10506058	A	G	0.0997048	0.0221926	8.92e-06	20.1844
genus..Clostridiuminnocuumgroup.id.14397	rs4869133	G	A	-0.180591	0.0409505	7.24e-06	19.4478
genus..Eubacteriumbrachygroup.id.11296	rs112617308	T	C	-0.170873	0.0362844	2.38e-06	22.1773
genus..Eubacteriumbrachygroup.id.11296	rs9613196	T	A	-0.238718	0.0528561	4.99e-06	20.3977
genus..Eubacteriumbrachygroup.id.11296	rs62348779	T	C	-0.201481	0.043286	3.78e-06	21.6656
genus..Eubacteriumbrachygroup.id.11296	rs2913110	C	T	0.105143	0.022942	4.56e-06	21.0039
genus..Eubacteriumbrachygroup.id.11296	rs4862235	G	A	0.104806	0.0225751	3.73e-06	21.5533
genus..Eubacteriumbrachygroup.id.11296	rs12151423	A	G	0.101329	0.0227324	9.27e-06	19.8688
genus..Eubacteriumbrachygroup.id.11296	rs73199919	T	C	-0.236717	0.0531335	8.16e-06	19.8482
genus..Eubacteriumbrachygroup.id.11296	rs6591893	G	A	0.108225	0.0240319	7.34e-06	20.2807
genus..Eubacteriumbrachygroup.id.11296	rs720439	A	G	-0.111927	0.0251252	7.03e-06	19.8449
genus..Eubacteriumbrachygroup.id.11296	rs13139592	T	C	-0.145997	0.0327192	7.97e-06	19.9104
genus..Eubacteriumbrachygroup.id.11296	rs1384962	A	G	0.120888	0.0266264	6.99e-06	20.6131
genus..Eubacteriumcoprostanoligenesgroup.id.11375	rs17159861	C	T	0.0962228	0.0168388	1.04e-08	32.6537
genus..Eubacteriumcoprostanoligenesgroup.id.11375	rs9648214	T	C	-0.0828719	0.016431	2.52e-07	25.4383
genus..Eubacteriumcoprostanoligenesgroup.id.11375	rs115325767	G	C	0.0783322	0.0174719	2.62e-06	20.1002
genus..Eubacteriumcoprostanoligenesgroup.id.11375	rs12906958	C	T	-0.0533159	0.0115935	4.35e-06	21.1488
genus..Eubacteriumcoprostanoligenesgroup.id.11375	rs4076415	T	G	0.0515152	0.0110294	1.99e-06	21.8155
genus..Eubacteriumcoprostanoligenesgroup.id.11375	rs6762473	C	A	0.0521584	0.0112353	4.26e-06	21.5517
genus..Eubacteriumcoprostanoligenesgroup.id.11375	rs10444197	A	G	-0.0505823	0.0113455	5.98e-06	19.8768
genus..Eubacteriumcoprostanoligenesgroup.id.11375	rs2644213	G	A	0.0538845	0.0121245	9.86e-06	19.7517
genus..Eubacteriumcoprostanoligenesgroup.id.11375	rs11720857	C	T	0.0630776	0.0144485	9.26e-06	19.0592
genus..Eubacteriumcoprostanoligenesgroup.id.11375	rs4717831	A	T	0.0786783	0.0174038	9.18e-06	20.4372
genus..Eubacteriumcoprostanoligenesgroup.id.11375	rs62024432	C	T	-0.0769698	0.0172101	7.5e-06	20.0019
genus..Eubacteriumcoprostanoligenesgroup.id.11375	rs76898927	G	A	0.123055	0.0266375	4.79e-06	21.3409
genus..Eubacteriumcoprostanoligenesgroup.id.11375	rs1020520	T	G	-0.0590705	0.0132929	8.89e-06	19.7471
genus..Eubacteriumcoprostanoligenesgroup.id.11375	rs11052069	T	C	0.0477832	0.0107833	9.38e-06	19.6356
genus..Eubacteriumcoprostanoligenesgroup.id.11375	rs79895140	T	C	-0.0641017	0.0141153	8.62e-06	20.6234
genus..Eubacteriumeligensgroup.id.14372	rs4583233	A	C	0.0670205	0.0128122	2.84e-07	27.3633
genus..Eubacteriumeligensgroup.id.14372	rs265534	T	G	-0.0563756	0.0120127	2.27e-06	22.0242
genus..Eubacteriumeligensgroup.id.14372	rs72839198	C	G	0.155659	0.0375612	3.14e-06	17.1739
genus..Eubacteriumeligensgroup.id.14372	rs74606150	C	G	-0.196454	0.042565	4.25e-06	21.3018
genus..Eubacteriumeligensgroup.id.14372	rs6923695	T	G	0.103268	0.0229524	4.87e-06	20.2428
genus..Eubacteriumeligensgroup.id.14372	rs56080211	C	T	0.123093	0.0282743	9.14e-06	18.9531
genus..Eubacteriumeligensgroup.id.14372	rs158115	G	C	0.0915271	0.0190611	9.74e-06	23.057
genus..Eubacteriumeligensgroup.id.14372	rs2200429	A	G	-0.0888825	0.0198479	5.3e-06	20.0541
genus..Eubacteriumeligensgroup.id.14372	rs182318	G	A	-0.0824941	0.0195615	8.4e-06	17.7845
genus..Eubacteriumeligensgroup.id.14372	rs12719051	A	G	0.0916626	0.0208183	7.12e-06	19.3862
genus..Eubacteriumfissicatenagroup.id.14373	rs3771393	C	T	0.130842	0.0266671	7.38e-07	24.0738
genus..Eubacteriumfissicatenagroup.id.14373	rs2733072	G	A	0.109644	0.0228306	1.49e-06	23.0641
genus..Eubacteriumfissicatenagroup.id.14373	rs7104872	G	A	0.138612	0.0291906	2.73e-06	22.5484
genus..Eubacteriumfissicatenagroup.id.14373	rs151257695	A	G	0.20951	0.0454847	3.1e-06	21.2167
genus..Eubacteriumfissicatenagroup.id.14373	rs11876297	T	C	0.131469	0.0281712	2.67e-06	21.779
genus..Eubacteriumfissicatenagroup.id.14373	rs6934739	A	G	0.111463	0.0252788	9.75e-06	19.4425
genus..Eubacteriumfissicatenagroup.id.14373	rs10147907	T	G	0.172263	0.039601	8.27e-06	18.9222
genus..Eubacteriumfissicatenagroup.id.14373	rs1768152	T	C	0.139489	0.0316186	8.7e-06	19.4622
genus..Eubacteriumfissicatenagroup.id.14373	rs11818408	G	A	0.10585	0.0237114	8.2e-06	19.9283
genus..Eubacteriumhalliigroup.id.11338	rs13116360	T	C	0.154124	0.0297185	2.94e-07	26.896
genus..Eubacteriumhalliigroup.id.11338	rs949971	T	G	-0.0540164	0.0116101	3.29e-06	21.6462
genus..Eubacteriumhalliigroup.id.11338	rs10798999	C	T	0.0601661	0.0126752	2.61e-06	22.5315
genus..Eubacteriumhalliigroup.id.11338	rs60254196	A	G	-0.0522832	0.0111865	2.7e-06	21.8442
genus..Eubacteriumhalliigroup.id.11338	rs10808115	A	C	-0.0504747	0.0109922	4.42e-06	21.0851
genus..Eubacteriumhalliigroup.id.11338	rs74018587	C	T	0.208943	0.043822	3.7e-06	22.7337
genus..Eubacteriumhalliigroup.id.11338	rs6550770	T	C	-0.198087	0.0443545	4.82e-06	19.9452
genus..Eubacteriumhalliigroup.id.11338	rs10501370	C	T	-0.115589	0.0252489	5.42e-06	20.9579
genus..Eubacteriumhalliigroup.id.11338	rs281379	A	G	-0.0499523	0.0112153	9.33e-06	19.8377
genus..Eubacteriumhalliigroup.id.11338	rs78056098	G	T	-0.0507411	0.0113758	8.29e-06	19.8955
genus..Eubacteriumhalliigroup.id.11338	rs138531890	A	G	0.153138	0.0349456	5.43e-06	19.2036
genus..Eubacteriumhalliigroup.id.11338	rs28584818	A	G	0.126115	0.0268627	4.43e-06	22.0412
genus..Eubacteriumhalliigroup.id.11338	rs117748144	T	C	-0.126582	0.028712	7.86e-06	19.4365
genus..Eubacteriumhalliigroup.id.11338	rs17474256	G	A	0.0810805	0.0184573	9.45e-06	19.2973
genus..Eubacteriumhalliigroup.id.11338	rs630939	C	T	-0.0508914	0.0114352	9.16e-06	19.8062
genus..Eubacteriumhalliigroup.id.11338	rs17074066	T	C	-0.0813986	0.0189272	9.35e-06	18.4952
genus..Eubacteriumnodatumgroup.id.11297	rs34297067	A	G	-0.186907	0.0341475	6.6e-08	29.9593
genus..Eubacteriumnodatumgroup.id.11297	rs113893692	C	T	-0.185107	0.0403573	5.76e-06	21.0379
genus..Eubacteriumnodatumgroup.id.11297	rs77910827	C	T	0.201788	0.0413568	9.05e-07	23.8066
genus..Eubacteriumnodatumgroup.id.11297	rs61841040	G	T	0.160621	0.0341609	3.56e-06	22.1078
genus..Eubacteriumnodatumgroup.id.11297	rs9425984	T	C	-0.130234	0.0292347	7.21e-06	19.845
genus..Eubacteriumnodatumgroup.id.11297	rs10263623	C	T	0.193496	0.0439023	8.91e-06	19.4253
genus..Eubacteriumnodatumgroup.id.11297	rs11006576	A	G	-0.110167	0.024593	7.99e-06	20.067
genus..Eubacteriumnodatumgroup.id.11297	rs7880204	T	C	-0.125454	0.0275303	6.84e-06	20.7656
genus..Eubacteriumnodatumgroup.id.11297	rs6818880	A	G	-0.110081	0.0245964	7.83e-06	20.0298
genus..Eubacteriumnodatumgroup.id.11297	rs10458299	T	C	-0.187753	0.041969	8.37e-06	20.0131
genus..Eubacteriumnodatumgroup.id.11297	rs7827125	C	T	0.1223	0.0271331	7.17e-06	20.3166
genus..Eubacteriumoxidoreducensgroup.id.11339	rs12423772	G	T	0.14098	0.0295029	2.63e-06	22.8341
genus..Eubacteriumoxidoreducensgroup.id.11339	rs2973294	G	T	0.0923559	0.0195439	2.39e-06	22.331
genus..Eubacteriumoxidoreducensgroup.id.11339	rs34561138	G	A	0.216145	0.045992	2.51e-06	22.0865
genus..Eubacteriumoxidoreducensgroup.id.11339	rs440215	C	T	0.0932766	0.0195294	1.65e-06	22.8122
genus..Eubacteriumoxidoreducensgroup.id.11339	rs1425962	G	C	0.0906104	0.0200612	7.32e-06	20.4005
genus..Eubacteriumoxidoreducensgroup.id.11339	rs12129908	C	A	0.0893272	0.0198333	5.8e-06	20.2852
genus..Eubacteriumrectalegroup.id.14374	rs35398954	A	G	-0.0901402	0.0174602	5.4e-07	26.6526
genus..Eubacteriumrectalegroup.id.14374	rs117151453	G	C	-0.113141	0.0243541	1.84e-06	21.582
genus..Eubacteriumrectalegroup.id.14374	rs16960159	C	G	-0.156596	0.0336234	4.1e-06	21.6909
genus..Eubacteriumrectalegroup.id.14374	rs314726	T	C	0.0528824	0.0109486	1.38e-06	23.3293
genus..Eubacteriumrectalegroup.id.14374	rs10797540	A	G	0.0503179	0.0108389	3.53e-06	21.5512
genus..Eubacteriumrectalegroup.id.14374	rs10248854	C	A	-0.0527827	0.0113463	4.21e-06	21.6407
genus..Eubacteriumrectalegroup.id.14374	rs3980709	A	T	-0.0622701	0.0140572	6.86e-06	19.623
genus..Eubacteriumrectalegroup.id.14374	rs2884897	A	G	-0.129364	0.0289021	6.44e-06	20.034
genus..Eubacteriumrectalegroup.id.14374	rs10892089	C	G	-0.0635522	0.0140072	6.22e-06	20.5852
genus..Eubacteriumrectalegroup.id.14374	rs143694765	T	C	0.0870025	0.019779	9.75e-06	19.3489
genus..Eubacteriumrectalegroup.id.14374	rs59427698	A	G	-0.0576035	0.0130853	5.37e-06	19.3789
genus..Eubacteriumrectalegroup.id.14374	rs62547233	A	G	0.0536319	0.0120201	9.9e-06	19.9082
genus..Eubacteriumruminantiumgroup.id.11340	rs2116427	A	G	0.0911461	0.0182353	4.67e-07	24.9833
genus..Eubacteriumruminantiumgroup.id.11340	rs139749	C	T	-0.0845439	0.0171791	8.59e-07	24.2195
genus..Eubacteriumruminantiumgroup.id.11340	rs72836424	C	T	-0.139825	0.030069	2.62e-06	21.6237
genus..Eubacteriumruminantiumgroup.id.11340	rs2229917	A	G	0.153538	0.0323922	2.16e-06	22.4673
genus..Eubacteriumruminantiumgroup.id.11340	rs10131724	A	C	-0.199832	0.0414577	2.39e-06	23.2338
genus..Eubacteriumruminantiumgroup.id.11340	rs16891896	G	A	-0.174787	0.0390573	2.38e-06	20.0269
genus..Eubacteriumruminantiumgroup.id.11340	rs7000472	A	G	-0.0762282	0.016523	4.07e-06	21.284
genus..Eubacteriumruminantiumgroup.id.11340	rs13025464	T	C	-0.0737077	0.0163786	6.97e-06	20.2523
genus..Eubacteriumruminantiumgroup.id.11340	rs2418654	C	T	-0.0748879	0.0165852	6.17e-06	20.3884
genus..Eubacteriumruminantiumgroup.id.11340	rs6676699	G	T	-0.0888124	0.0196447	6.38e-06	20.4388
genus..Eubacteriumruminantiumgroup.id.11340	rs73139629	A	C	-0.115098	0.0247909	5.36e-06	21.555
genus..Eubacteriumruminantiumgroup.id.11340	rs112375806	T	A	0.143141	0.0293757	5.82e-06	23.7438
genus..Eubacteriumruminantiumgroup.id.11340	rs606117	A	G	0.0833243	0.018056	4.82e-06	21.2961
genus..Eubacteriumruminantiumgroup.id.11340	rs57340348	T	C	-0.0979429	0.0212166	4.93e-06	21.3106
genus..Eubacteriumruminantiumgroup.id.11340	rs2817174	C	T	-0.0734306	0.0163687	7.87e-06	20.1246
genus..Eubacteriumruminantiumgroup.id.11340	rs10923018	G	A	0.0726438	0.0160924	6.8e-06	20.3777
genus..Eubacteriumruminantiumgroup.id.11340	rs11637981	G	T	-0.073258	0.0160888	5.44e-06	20.733
genus..Eubacteriumruminantiumgroup.id.11340	rs17519472	C	T	0.107804	0.0233984	4.7e-06	21.2275
genus..Eubacteriumruminantiumgroup.id.11340	rs209813	G	A	-0.103488	0.0236391	9.23e-06	19.1655
genus..Eubacteriumventriosumgroup.id.11341	rs6048195	A	T	-0.0603594	0.011658	2.5e-07	26.8067
genus..Eubacteriumventriosumgroup.id.11341	rs73615400	T	C	-0.0956303	0.0193428	9.54e-07	24.443
genus..Eubacteriumventriosumgroup.id.11341	rs57199565	T	C	0.0783394	0.0160257	7.97e-07	23.8961
genus..Eubacteriumventriosumgroup.id.11341	rs11617697	A	G	-0.143349	0.0286241	7.22e-07	25.0798
genus..Eubacteriumventriosumgroup.id.11341	rs16884680	G	T	-0.0906428	0.0191909	1.74e-06	22.3088
genus..Eubacteriumventriosumgroup.id.11341	rs12964517	G	A	0.0587198	0.0123453	2.07e-06	22.6237
genus..Eubacteriumventriosumgroup.id.11341	rs876734	C	T	-0.0618696	0.0132532	2.89e-06	21.7927
genus..Eubacteriumventriosumgroup.id.11341	rs3809430	T	C	-0.0548171	0.0118426	3.55e-06	21.426
genus..Eubacteriumventriosumgroup.id.11341	rs72783037	C	A	0.0658926	0.0143747	6.55e-06	21.0124
genus..Eubacteriumventriosumgroup.id.11341	rs73849225	T	C	0.0975711	0.0224388	5.21e-06	18.9079
genus..Eubacteriumventriosumgroup.id.11341	rs9316536	T	G	-0.0817111	0.0183121	7.84e-06	19.9107
genus..Eubacteriumventriosumgroup.id.11341	rs35179274	C	T	-0.0627263	0.013786	5.76e-06	20.7026
genus..Eubacteriumventriosumgroup.id.11341	rs78250280	G	A	0.0749762	0.0164404	3.36e-06	20.7979
genus..Eubacteriumventriosumgroup.id.11341	rs66746423	C	T	0.0751501	0.0164978	6.11e-06	20.7494
genus..Eubacteriumventriosumgroup.id.11341	rs6704822	A	G	0.0739179	0.0166705	6.62e-06	19.6609
genus..Eubacteriumventriosumgroup.id.11341	rs13082419	C	T	-0.0715522	0.016137	9.56e-06	19.6608
genus..Eubacteriumventriosumgroup.id.11341	rs66830358	T	A	0.0528752	0.0117972	6.87e-06	20.0884
genus..Eubacteriumxylanophilumgroup.id.14375	rs17830032	G	A	-0.160597	0.0310515	2.39e-07	26.7494
genus..Eubacteriumxylanophilumgroup.id.14375	rs13239072	G	A	0.0687427	0.0142728	1.82e-06	23.1971
genus..Eubacteriumxylanophilumgroup.id.14375	rs79582700	C	G	-0.0951677	0.0199969	2.41e-06	22.6492
genus..Eubacteriumxylanophilumgroup.id.14375	rs12980122	C	G	-0.108274	0.0238257	5.02e-06	20.6516
genus..Eubacteriumxylanophilumgroup.id.14375	rs2012708	A	G	0.0573202	0.0126905	6.53e-06	20.4013
genus..Eubacteriumxylanophilumgroup.id.14375	rs2213117	T	G	0.0877797	0.0189012	4.21e-06	21.5679
genus..Eubacteriumxylanophilumgroup.id.14375	rs10140184	A	C	0.0576795	0.012599	4.96e-06	20.959
genus..Eubacteriumxylanophilumgroup.id.14375	rs10917203	A	C	0.0612633	0.0130917	3.15e-06	21.8983
genus..Eubacteriumxylanophilumgroup.id.14375	rs112176119	C	T	-0.113455	0.0245762	3.33e-06	21.3119
genus..Eubacteriumxylanophilumgroup.id.14375	rs1999224	G	T	-0.0949051	0.0203503	3.75e-06	21.749
genus..Eubacteriumxylanophilumgroup.id.14375	rs75586835	A	G	-0.114498	0.0263455	9.39e-06	18.8878
genus..Eubacteriumxylanophilumgroup.id.14375	rs4654122	C	G	0.0553508	0.0123588	7.2e-06	20.0584
genus..Ruminococcusgauvreauiigroup.id.11342	rs2047242	A	G	-0.067603	0.0133738	2.46e-07	25.552
genus..Ruminococcusgauvreauiigroup.id.11342	rs71386687	T	G	0.121037	0.02386	2.91e-07	25.7333
genus..Ruminococcusgauvreauiigroup.id.11342	rs9870933	A	G	0.0621643	0.0126072	8.49e-07	24.3135
genus..Ruminococcusgauvreauiigroup.id.11342	rs1391597	C	T	0.0590284	0.0124874	1.86e-06	22.345
genus..Ruminococcusgauvreauiigroup.id.11342	rs431418	A	G	-0.094737	0.0210157	5.54e-06	20.3213
genus..Ruminococcusgauvreauiigroup.id.11342	rs10931481	G	A	0.0610096	0.0130484	3.38e-06	21.8615
genus..Ruminococcusgauvreauiigroup.id.11342	rs289410	G	A	-0.0654926	0.0139101	2.27e-06	22.1678
genus..Ruminococcusgauvreauiigroup.id.11342	rs2105937	A	G	0.0580215	0.0127806	5.1e-06	20.61
genus..Ruminococcusgauvreauiigroup.id.11342	rs2166943	A	C	0.0566974	0.0123497	5.28e-06	21.0773
genus..Ruminococcusgauvreauiigroup.id.11342	rs12539819	C	T	0.110654	0.0240684	4.49e-06	21.1367
genus..Ruminococcusgauvreauiigroup.id.11342	rs12079579	A	G	0.0955324	0.0213436	5.04e-06	20.0339
genus..Ruminococcusgauvreauiigroup.id.11342	rs73802842	C	A	0.0736808	0.0169665	7.48e-06	18.8593
genus..Ruminococcusgauvreauiigroup.id.11342	rs13188803	T	A	0.0709419	0.0156855	7.28e-06	20.4554
genus..Ruminococcusgnavusgroup.id.14376	rs13163520	G	A	-0.127377	0.0233883	5.61e-08	29.6611
genus..Ruminococcusgnavusgroup.id.14376	rs934940	A	C	-0.105045	0.0229588	2.74e-06	20.9339
genus..Ruminococcusgnavusgroup.id.14376	rs9872758	T	C	0.0849233	0.0176643	1.66e-06	23.1132
genus..Ruminococcusgnavusgroup.id.14376	rs2909242	C	A	-0.0909965	0.018351	7.41e-07	24.5883
genus..Ruminococcusgnavusgroup.id.14376	rs3124783	A	G	-0.11599	0.0249099	2.67e-06	21.6818
genus..Ruminococcusgnavusgroup.id.14376	rs62167033	T	C	0.185289	0.0396295	3.5e-06	21.8606
genus..Ruminococcusgnavusgroup.id.14376	rs12989336	G	A	-0.0846861	0.0187936	7.12e-06	20.305
genus..Ruminococcusgnavusgroup.id.14376	rs12136548	C	T	0.0901946	0.0196476	3.1e-06	21.0738
genus..Ruminococcusgnavusgroup.id.14376	rs78399089	T	C	0.144445	0.0326618	6.63e-06	19.558
genus..Ruminococcusgnavusgroup.id.14376	rs11597105	A	G	0.114673	0.0250653	6.95e-06	20.9303
genus..Ruminococcusgnavusgroup.id.14376	rs11864644	T	C	-0.139804	0.0318253	5.01e-06	19.2971
genus..Ruminococcusgnavusgroup.id.14376	rs4388134	C	T	-0.0904997	0.0203544	9.12e-06	19.7686
genus..Ruminococcustorquesgroup.id.14377	rs35866622	T	C	-0.0612024	0.0109421	2.21e-08	31.2848
genus..Ruminococcustorquesgroup.id.14377	rs773123	T	A	0.0824005	0.0173862	1.59e-06	22.4622
genus..Ruminococcustorquesgroup.id.14377	rs10904297	A	G	-0.167804	0.0389812	2.69e-06	18.5309
genus..Ruminococcustorquesgroup.id.14377	rs8080469	G	A	0.0490727	0.0107036	3.5e-06	21.0193
genus..Ruminococcustorquesgroup.id.14377	rs77034621	T	G	-0.151553	0.0335878	6.07e-06	20.3594
genus..Ruminococcustorquesgroup.id.14377	rs73130967	A	T	0.0770375	0.0168264	3.71e-06	20.9614
genus..Ruminococcustorquesgroup.id.14377	rs1972694	T	A	-0.0614094	0.0137321	8.93e-06	19.9986
genus..Ruminococcustorquesgroup.id.14377	rs12434631	A	G	0.074697	0.0153401	2.77e-06	23.7111
genus..Ruminococcustorquesgroup.id.14377	rs4073731	T	C	0.0651948	0.0142221	4.05e-06	21.0134
genus..Ruminococcustorquesgroup.id.14377	rs13154778	T	A	0.0563358	0.0129526	7.16e-06	18.917
genus..Ruminococcustorquesgroup.id.14377	rs1475330	T	C	0.0523492	0.01182	8.13e-06	19.6147
genus..Ruminococcustorquesgroup.id.14377	rs10967781	C	A	0.0507994	0.0113322	8.37e-06	20.0949
genus..Ruminococcustorquesgroup.id.14377	rs8141465	A	G	0.0480778	0.0107442	9.65e-06	20.0235
genus.Actinomyces.id.423	rs34583783	G	T	0.126596	0.0268461	4.49e-06	22.2371
genus.Actinomyces.id.423	rs2715439	C	T	0.0746684	0.0164822	6.27e-06	20.5232
genus.Actinomyces.id.423	rs4146653	G	A	0.0985224	0.0214182	4.5e-06	21.1594
genus.Actinomyces.id.423	rs35011108	A	G	0.232634	0.0512044	6.34e-06	20.641
genus.Actinomyces.id.423	rs4073240	G	A	0.0749687	0.0167368	7.94e-06	20.0638
genus.Actinomyces.id.423	rs7915461	T	C	0.18776	0.0401636	5.92e-06	21.8544
genus.Actinomyces.id.423	rs71315246	A	G	-0.0969809	0.021925	9.83e-06	19.5655
genus.Actinomyces.id.423	rs10787984	G	C	0.094316	0.0213513	9.62e-06	19.5129
genus.Adlercreutzia.id.812	rs7680684	C	T	-0.083381	0.0168901	9.77e-07	24.3708
genus.Adlercreutzia.id.812	rs2147798	C	G	0.0922959	0.0192121	1.4e-06	23.0788
genus.Adlercreutzia.id.812	rs80078995	A	T	-0.11324	0.0232586	1.57e-06	23.7044
genus.Adlercreutzia.id.812	rs2717140	C	T	-0.119225	0.0251081	2.05e-06	22.548
genus.Adlercreutzia.id.812	rs9490822	C	T	-0.0734512	0.0155789	2.54e-06	22.2292
genus.Adlercreutzia.id.812	rs12522517	A	T	-0.104884	0.0234695	4.41e-06	19.9717
genus.Adlercreutzia.id.812	rs13231526	C	A	0.143237	0.0311654	4.81e-06	21.1234
genus.Adlercreutzia.id.812	rs6664405	T	C	-0.0953084	0.0210752	5.23e-06	20.4513
genus.Adlercreutzia.id.812	rs1046175	C	G	0.112758	0.0255994	6.36e-06	19.4015
genus.Adlercreutzia.id.812	rs9915817	T	C	0.0749219	0.016833	8.22e-06	19.8104
genus.Adlercreutzia.id.812	rs55719207	G	A	-0.0699243	0.0158036	9.61e-06	19.5769
genus.Adlercreutzia.id.812	rs11604400	C	T	-0.102524	0.0234834	9.74e-06	19.0604
genus.Akkermansia.id.4037	rs11729256	T	C	0.0750473	0.0150184	6.58e-07	24.9702
genus.Akkermansia.id.4037	rs4936098	A	G	0.0649225	0.0135934	1.1e-06	22.8105
genus.Akkermansia.id.4037	rs9349825	A	G	-0.0703407	0.0147133	2.6e-06	22.8557
genus.Akkermansia.id.4037	rs74542928	T	C	0.112623	0.0236434	1.48e-06	22.6898
genus.Akkermansia.id.4037	rs2602429	C	T	0.0745352	0.0156201	2.72e-06	22.7695
genus.Akkermansia.id.4037	rs61779207	G	A	-0.0760539	0.0167769	6.32e-06	20.5503
genus.Akkermansia.id.4037	rs11184341	G	C	0.0655855	0.0142236	4.06e-06	21.2615
genus.Akkermansia.id.4037	rs4242783	G	A	0.0685454	0.0147701	3e-06	21.5373
genus.Akkermansia.id.4037	rs117107102	A	G	0.204406	0.0431629	3.01e-06	22.4268
genus.Akkermansia.id.4037	rs12908520	G	A	0.061772	0.0130954	2.26e-06	22.2509
genus.Akkermansia.id.4037	rs111862613	T	C	0.0911199	0.0196748	3.39e-06	21.4489
genus.Akkermansia.id.4037	rs941682	G	A	-0.0632957	0.0143777	9.17e-06	19.3808
genus.Alistipes.id.968	rs67281112	G	C	0.0634575	0.0137846	3.92e-06	21.1923
genus.Alistipes.id.968	rs67705352	T	G	-0.0532404	0.0110864	1.65e-06	23.0622
genus.Alistipes.id.968	rs11769002	G	A	-0.0528793	0.0109389	1.45e-06	23.3683
genus.Alistipes.id.968	rs7129639	C	A	-0.0524955	0.0109584	1.78e-06	22.9484
genus.Alistipes.id.968	rs1689282	A	C	-0.0520061	0.0113942	5.28e-06	20.8325
genus.Alistipes.id.968	rs11958296	A	G	-0.0981222	0.0218272	9.3e-06	20.2087
genus.Alistipes.id.968	rs8130320	A	G	-0.049002	0.010717	4.84e-06	20.9064
genus.Alistipes.id.968	rs2875322	T	C	-0.0580945	0.0131432	8.78e-06	19.5373
genus.Alistipes.id.968	rs2290844	C	T	0.0813969	0.0191632	9.1e-06	18.0418
genus.Alistipes.id.968	rs2450745	A	C	-0.080524	0.0184702	7.12e-06	19.0068
genus.Alistipes.id.968	rs62576416	T	C	0.0492647	0.0109733	7.5e-06	20.1557
genus.Alistipes.id.968	rs1107244	G	A	0.0758558	0.0171182	3.59e-06	19.6363
genus.Alistipes.id.968	rs34417064	A	G	-0.048202	0.0106868	7.01e-06	20.3437
genus.Alistipes.id.968	rs12990744	C	T	-0.0776618	0.0172986	8.21e-06	20.1556
genus.Alistipes.id.968	rs4810359	A	G	-0.0652428	0.0146155	7.5e-06	19.9267
genus.Allisonella.id.2174	rs602075	A	G	0.168974	0.0296976	3.57e-08	32.3742
genus.Allisonella.id.2174	rs35778461	C	T	0.146679	0.0297186	1.21e-06	24.3601
genus.Allisonella.id.2174	rs6742198	G	A	0.149152	0.0316484	3.35e-06	22.2102
genus.Allisonella.id.2174	rs1901739	T	G	0.115769	0.0248626	3.59e-06	21.6814
genus.Allisonella.id.2174	rs76904847	G	A	0.148523	0.0334857	6.09e-06	19.6731
genus.Allisonella.id.2174	rs35110698	T	C	-0.146322	0.0320852	5.72e-06	20.7974
genus.Allisonella.id.2174	rs7898615	T	G	0.167966	0.0373586	8.87e-06	20.2145
genus.Allisonella.id.2174	rs594561	C	T	0.112231	0.0251681	9.41e-06	19.8849
genus.Allisonella.id.2174	rs685403	G	C	-0.175203	0.0404474	4.88e-06	18.763
genus.Alloprevotella.id.961	rs12675596	G	T	0.145669	0.0290678	9.64e-07	25.1136
genus.Alloprevotella.id.961	rs58212166	A	G	-0.161506	0.0359102	7.94e-06	20.2274
genus.Alloprevotella.id.961	rs34619204	G	A	-0.156037	0.0344392	8.84e-06	20.528
genus.Alloprevotella.id.961	rs17380632	A	T	0.125564	0.0280409	9.27e-06	20.0515
genus.Alloprevotella.id.961	rs4680035	A	G	-0.119599	0.0259446	4.99e-06	21.2503
genus.Alloprevotella.id.961	rs4364940	A	G	0.126418	0.0282207	8.58e-06	20.0669
genus.Alloprevotella.id.961	rs2154444	T	G	0.138234	0.0308961	8.37e-06	20.0182
genus.Anaerofilum.id.2053	rs816292	T	C	-0.113003	0.02204	2.64e-07	26.2877
genus.Anaerofilum.id.2053	rs79598899	C	T	0.182586	0.0357284	3.75e-07	26.1159
genus.Anaerofilum.id.2053	rs4506496	G	A	0.10309	0.0212861	1.49e-06	23.4552
genus.Anaerofilum.id.2053	rs712981	A	C	0.10076	0.0202902	6.83e-07	24.6603
genus.Anaerofilum.id.2053	rs17105491	G	C	-0.193107	0.0411187	1.57e-06	22.0557
genus.Anaerofilum.id.2053	rs10794359	T	C	-0.0953524	0.02006	2.23e-06	22.5945
genus.Anaerofilum.id.2053	rs17096874	C	T	-0.126337	0.0268919	2.86e-06	22.0708
genus.Anaerofilum.id.2053	rs356049	G	A	0.132603	0.0289802	6.56e-06	20.9365
genus.Anaerofilum.id.2053	rs1563175	A	C	0.0923834	0.0202157	5.54e-06	20.8838
genus.Anaerofilum.id.2053	rs17012738	T	G	0.0903417	0.0200239	7.24e-06	20.3553
genus.Anaerofilum.id.2053	rs9299345	T	C	-0.1364	0.0302372	8.04e-06	20.349
genus.Anaerofilum.id.2053	rs4244069	G	A	-0.146775	0.0326594	9.81e-06	20.1969
genus.Anaerostipes.id.1991	rs7193624	C	T	0.0750642	0.0150723	5.35e-07	24.803
genus.Anaerostipes.id.1991	rs2804244	A	G	-0.053089	0.0110983	2.04e-06	22.8822
genus.Anaerostipes.id.1991	rs62215703	G	A	0.0644965	0.0136702	1.98e-06	22.2599
genus.Anaerostipes.id.1991	rs2396460	T	C	-0.0512653	0.0109555	2.91e-06	21.8967
genus.Anaerostipes.id.1991	rs3900776	G	A	-0.110013	0.0236302	2.75e-06	21.6748
genus.Anaerostipes.id.1991	rs2014785	T	C	0.0515687	0.0112199	4.68e-06	21.125
genus.Anaerostipes.id.1991	rs62157625	T	C	0.088573	0.0185548	1.45e-06	22.7872
genus.Anaerostipes.id.1991	rs6726833	C	A	-0.0877497	0.0189408	3.32e-06	21.4631
genus.Anaerostipes.id.1991	rs6474958	A	G	-0.0500065	0.0112001	6.74e-06	19.9347
genus.Anaerostipes.id.1991	rs6854026	T	C	-0.0508482	0.0109075	3.2e-06	21.732
genus.Anaerostipes.id.1991	rs78735375	A	C	-0.137429	0.0305304	5.33e-06	20.2623
genus.Anaerostipes.id.1991	rs7823228	G	C	-0.0621085	0.0136614	5.84e-06	20.6686
genus.Anaerostipes.id.1991	rs13376554	A	T	0.197389	0.0458642	7.72e-06	18.5224
genus.Anaerostipes.id.1991	rs60983350	G	A	-0.0539901	0.0116575	4.42e-06	21.4494
genus.Anaerostipes.id.1991	rs10502061	A	G	0.0835752	0.0192017	7.94e-06	18.9442
genus.Anaerotruncus.id.2054	rs6563550	T	C	0.0877135	0.0176745	2.35e-07	24.6286
genus.Anaerotruncus.id.2054	rs8005030	C	T	0.0554447	0.0117854	2.28e-06	22.1324
genus.Anaerotruncus.id.2054	rs4669806	G	T	0.0576389	0.0122994	2.42e-06	21.9616
genus.Anaerotruncus.id.2054	rs10150232	A	G	0.0567088	0.0124877	6.68e-06	20.6222
genus.Anaerotruncus.id.2054	rs1272208	G	T	-0.0611743	0.0129831	4.28e-06	22.2015
genus.Anaerotruncus.id.2054	rs12056802	C	G	0.0774194	0.0177178	6.13e-06	19.0933
genus.Anaerotruncus.id.2054	rs11018566	A	G	-0.156465	0.0366032	6.14e-06	18.2724
genus.Anaerotruncus.id.2054	rs7675045	A	T	-0.0497815	0.0110573	6.92e-06	20.2691
genus.Anaerotruncus.id.2054	rs1431492	C	T	-0.0654996	0.0146188	7.36e-06	20.0749
genus.Anaerotruncus.id.2054	rs9347879	T	C	0.050618	0.011049	4.22e-06	20.9877
genus.Anaerotruncus.id.2054	rs17734739	T	C	0.0660052	0.014908	7.43e-06	19.6027
genus.Anaerotruncus.id.2054	rs6494922	A	G	0.0903106	0.0202257	6.62e-06	19.9376
genus.Anaerotruncus.id.2054	rs34449434	A	C	-0.0497004	0.0113402	9.85e-06	19.2078
genus.Anaerotruncus.id.2054	rs7155595	C	A	0.0539336	0.0118903	7.55e-06	20.5747
genus.Anaerotruncus.id.2054	rs115414803	A	C	-0.144356	0.0317524	6.83e-06	20.6688
genus.Anaerotruncus.id.2054	rs2704155	T	A	-0.106235	0.0234815	5.42e-06	20.4683
genus.Bacteroides.id.918	rs6795673	C	T	0.0538565	0.0105251	3.38e-07	26.1832
genus.Bacteroides.id.918	rs28757219	T	A	0.0818398	0.0170319	1.29e-06	23.089
genus.Bacteroides.id.918	rs9507307	C	T	0.0604456	0.0129128	2.13e-06	21.9124
genus.Bacteroides.id.918	rs66474973	G	T	0.0812515	0.0164479	6.81e-07	24.4029
genus.Bacteroides.id.918	rs11585893	A	G	-0.0740746	0.0147633	1.8e-06	25.175
genus.Bacteroides.id.918	rs495004	C	G	-0.0607475	0.0129865	3.42e-06	21.8811
genus.Bacteroides.id.918	rs17619981	T	G	0.0880978	0.0187002	2.69e-06	22.1941
genus.Bacteroides.id.918	rs2023437	T	C	-0.0782324	0.0167634	5.02e-06	21.7796
genus.Bacteroides.id.918	rs66710942	C	T	0.0488038	0.0107412	5.86e-06	20.6443
genus.Bacteroides.id.918	rs13207588	A	G	-0.059205	0.0131195	7.49e-06	20.365
genus.Bacteroides.id.918	rs2366421	T	A	-0.0528153	0.0117124	7.65e-06	20.3341
genus.Bacteroides.id.918	rs1340391	T	C	-0.0592004	0.0132244	6.73e-06	20.0399
genus.Barnesiella.id.944	rs2276875	A	G	-0.0697176	0.0139537	4.65e-07	24.9635
genus.Barnesiella.id.944	rs2428166	G	A	-0.165859	0.0337309	8.51e-07	24.178
genus.Barnesiella.id.944	rs60316894	C	T	-0.121478	0.025184	1.19e-06	23.2674
genus.Barnesiella.id.944	rs35177866	A	G	0.0917125	0.0190133	2.95e-06	23.267
genus.Barnesiella.id.944	rs13242616	T	C	-0.0583747	0.0123176	2.29e-06	22.4594
genus.Barnesiella.id.944	rs79795328	A	G	-0.0818645	0.0176441	4.23e-06	21.5275
genus.Barnesiella.id.944	rs2057922	G	C	0.0915241	0.0194623	3.83e-06	22.1148
genus.Barnesiella.id.944	rs199035	G	A	0.0559495	0.0119716	3e-06	21.8419
genus.Barnesiella.id.944	rs62251337	A	G	-0.0690763	0.0149374	4.24e-06	21.3849
genus.Barnesiella.id.944	rs77455852	T	G	-0.0891491	0.0195601	3.16e-06	20.7727
genus.Barnesiella.id.944	rs11155559	T	C	0.0956023	0.0212961	8.92e-06	20.1529
genus.Barnesiella.id.944	rs12909713	C	T	-0.0550716	0.0120039	4.95e-06	21.048
genus.Barnesiella.id.944	rs113258194	A	G	0.098992	0.0214121	7.31e-06	21.3738
genus.Barnesiella.id.944	rs28479800	A	T	-0.09152	0.0210002	7.93e-06	18.9926
genus.Barnesiella.id.944	rs76181748	C	T	-0.0778559	0.017164	6.78e-06	20.5753
genus.Barnesiella.id.944	rs72684847	T	C	-0.114369	0.0253873	6.76e-06	20.2948
genus.Barnesiella.id.944	rs28418786	C	G	-0.0791324	0.0174957	6.48e-06	20.4572
genus.Bifidobacterium.id.436	rs182549	C	T	0.119703	0.0127294	1.28e-20	88.43
genus.Bifidobacterium.id.436	rs7322849	T	C	0.112428	0.0201813	1.08e-08	31.0353
genus.Bifidobacterium.id.436	rs10841473	G	C	-0.0624207	0.0129438	1.65e-06	23.2557
genus.Bifidobacterium.id.436	rs56108664	T	C	0.0729971	0.0157926	2.44e-06	21.3651
genus.Bifidobacterium.id.436	rs2686790	T	C	0.070741	0.0157926	7.5e-06	20.0648
genus.Bifidobacterium.id.436	rs4567981	T	A	0.0562084	0.0117923	1.93e-06	22.7198
genus.Bifidobacterium.id.436	rs2491158	G	A	0.0712624	0.015983	8.05e-06	19.8794
genus.Bifidobacterium.id.436	rs76671854	C	G	-0.0846055	0.0184003	3.96e-06	21.142
genus.Bifidobacterium.id.436	rs75344046	C	T	0.232354	0.0505979	4.86e-06	21.088
genus.Bifidobacterium.id.436	rs540489	T	G	-0.0637641	0.0138746	5.19e-06	21.1209
genus.Bifidobacterium.id.436	rs857444	C	T	0.0558234	0.0121219	3.57e-06	21.2075
genus.Bifidobacterium.id.436	rs12022129	G	A	0.0619356	0.0138937	8e-06	19.872
genus.Bifidobacterium.id.436	rs62181700	G	A	-0.0624643	0.0131205	2.17e-06	22.6653
genus.Bifidobacterium.id.436	rs55888705	A	G	0.0546319	0.0121139	6.67e-06	20.3389
genus.Bifidobacterium.id.436	rs5746486	T	C	-0.0536216	0.0120801	9e-06	19.7034
genus.Bifidobacterium.id.436	rs73797465	T	G	-0.0953566	0.0209236	4.38e-06	20.7695
genus.Bilophila.id.3170	rs116261629	G	C	0.128112	0.0261358	8.62e-07	24.0275
genus.Bilophila.id.3170	rs1571225	C	T	0.0826826	0.0170621	1.12e-06	23.4834
genus.Bilophila.id.3170	rs3827020	C	T	0.0766479	0.0160642	1.79e-06	22.7657
genus.Bilophila.id.3170	rs1241171	G	A	-0.0692654	0.0150148	4.24e-06	21.281
genus.Bilophila.id.3170	rs7802841	C	A	0.0670097	0.0137701	1.77e-06	23.6812
genus.Bilophila.id.3170	rs8013541	A	T	-0.0571991	0.0125673	5.48e-06	20.7155
genus.Bilophila.id.3170	rs6793291	C	A	0.112729	0.0241633	3.11e-06	21.765
genus.Bilophila.id.3170	rs1917709	A	T	0.118509	0.026742	7.37e-06	19.639
genus.Bilophila.id.3170	rs542415	T	C	-0.0613623	0.0133436	4.71e-06	21.1474
genus.Bilophila.id.3170	rs72676854	T	C	0.123209	0.026882	5.62e-06	21.0067
genus.Bilophila.id.3170	rs4798126	G	A	0.073288	0.016799	7.15e-06	19.0327
genus.Bilophila.id.3170	rs1969927	G	A	0.0564589	0.0126935	9.07e-06	19.7835
genus.Bilophila.id.3170	rs60178956	G	A	-0.0624818	0.0141485	8.06e-06	19.5023
genus.Bilophila.id.3170	rs2728491	G	T	-0.0627416	0.0139456	6.33e-06	20.2411
genus.Bilophila.id.3170	rs2713349	A	T	0.0617228	0.0140174	8.63e-06	19.389
genus.Bilophila.id.3170	rs9899990	A	G	-0.102702	0.0233878	9.07e-06	19.2833
genus.Bilophila.id.3170	rs11069458	T	C	-0.0680947	0.015503	7.72e-06	19.2928
genus.Blautia.id.1992	rs11149971	C	T	0.117605	0.02339	1.04e-06	25.2808
genus.Blautia.id.1992	rs12453000	C	T	0.0625335	0.0129987	1.26e-06	23.1432
genus.Blautia.id.1992	rs115043014	G	A	-0.206605	0.043992	5.19e-06	22.0565
genus.Blautia.id.1992	rs67794373	C	T	0.0601709	0.0123443	1e-06	23.7597
genus.Blautia.id.1992	rs117001700	T	C	0.196414	0.0441122	8.84e-06	19.8257
genus.Blautia.id.1992	rs72973581	A	G	0.125169	0.0265408	1.74e-06	22.2416
genus.Blautia.id.1992	rs4926264	T	C	0.0826207	0.0178239	5.1e-06	21.4868
genus.Blautia.id.1992	rs7860714	A	G	-0.0502178	0.0109853	4.09e-06	20.8975
genus.Blautia.id.1992	rs682885	A	G	-0.0493376	0.0107359	4.49e-06	21.1194
genus.Blautia.id.1992	rs2788271	T	G	-0.0575596	0.0133492	7.16e-06	18.5921
genus.Blautia.id.1992	rs113271346	C	T	0.0782682	0.0172116	6.85e-06	20.6788
genus.Blautia.id.1992	rs3005511	A	G	0.0501085	0.0110768	6.19e-06	20.4643
genus.Blautia.id.1992	rs16892041	T	C	-0.0622605	0.0141804	8.82e-06	19.2774
genus.Butyricicoccus.id.2055	rs56221232	T	C	0.0828027	0.0167401	7.62e-07	24.4667
genus.Butyricicoccus.id.2055	rs2017189	G	T	-0.0506956	0.011024	3.87e-06	21.1476
genus.Butyricicoccus.id.2055	rs7322368	T	C	0.0815733	0.0183167	5.52e-06	19.8337
genus.Butyricicoccus.id.2055	rs75238760	T	A	0.0619423	0.0139942	6.8e-06	19.592
genus.Butyricicoccus.id.2055	rs12585793	T	C	-0.262206	0.0564729	5.79e-06	21.5579
genus.Butyricicoccus.id.2055	rs62478070	T	G	0.224039	0.0494959	5.94e-06	20.4885
genus.Butyricicoccus.id.2055	rs4962426	G	T	0.0614216	0.0135979	7.38e-06	20.4032
genus.Butyricicoccus.id.2055	rs10084203	A	G	0.0549699	0.0123563	8.59e-06	19.7913
genus.Butyricicoccus.id.2055	rs12034718	A	G	0.0701199	0.0158214	9.58e-06	19.6424
genus.Butyricimonas.id.945	rs113054641	G	A	-0.144881	0.0274574	1.74e-07	27.8423
genus.Butyricimonas.id.945	rs62390301	T	C	-0.0872983	0.0174893	7.42e-07	24.9154
genus.Butyricimonas.id.945	rs7083431	A	C	0.0703539	0.0144439	8.85e-07	23.7252
genus.Butyricimonas.id.945	rs2642760	G	C	0.0713357	0.0145396	8.58e-07	24.0719
genus.Butyricimonas.id.945	rs782080	T	A	0.0653488	0.0137973	2.23e-06	22.4328
genus.Butyricimonas.id.945	rs1862649	G	A	0.113124	0.0248176	4.76e-06	20.7773
genus.Butyricimonas.id.945	rs12304031	G	A	-0.086278	0.0196846	6.7e-06	19.2108
genus.Butyricimonas.id.945	rs71428626	G	T	-0.133188	0.0289905	4.8e-06	21.1067
genus.Butyricimonas.id.945	rs78453362	A	G	-0.14948	0.0327073	4.06e-06	20.8871
genus.Butyricimonas.id.945	rs326049	C	G	0.0759694	0.0167617	8.19e-06	20.5418
genus.Butyricimonas.id.945	rs62130338	G	A	-0.0732608	0.0158324	3.9e-06	21.4117
genus.Butyricimonas.id.945	rs9657374	C	T	0.0680719	0.0148172	4.5e-06	21.1058
genus.Butyricimonas.id.945	rs12458763	A	C	0.122037	0.0269587	6.37e-06	20.492
genus.Butyricimonas.id.945	rs2114713	G	T	0.062721	0.0138998	6.88e-06	20.3615
genus.Butyricimonas.id.945	rs270727	G	C	-0.0694173	0.0150795	5.38e-06	21.1913
genus.Butyricimonas.id.945	rs72814525	A	G	0.0664154	0.0149766	8.25e-06	19.6657
genus.Butyricimonas.id.945	rs11228830	A	G	0.135265	0.0298411	6.55e-06	20.5466
genus.Butyrivibrio.id.1993	rs72723662	C	T	0.224078	0.0449336	7.86e-07	24.8689
genus.Butyrivibrio.id.1993	rs7412979	C	G	0.186779	0.0389112	1.71e-06	23.0412
genus.Butyrivibrio.id.1993	rs7752361	A	G	-0.11923	0.0239975	7.69e-07	24.6855
genus.Butyrivibrio.id.1993	rs4537857	T	C	-0.12459	0.0260992	1.8e-06	22.7882
genus.Butyrivibrio.id.1993	rs11761679	T	C	0.154775	0.0321539	2.2e-06	23.1705
genus.Butyrivibrio.id.1993	rs16941336	C	T	0.127488	0.0267936	1.53e-06	22.6398
genus.Butyrivibrio.id.1993	rs77356209	T	C	0.216874	0.0483299	6.66e-06	20.1365
genus.Butyrivibrio.id.1993	rs74622183	A	G	-0.201027	0.0428204	2.46e-06	22.0398
genus.Butyrivibrio.id.1993	rs7763512	G	A	0.119846	0.0253367	3.11e-06	22.374
genus.Butyrivibrio.id.1993	rs142855850	A	G	0.205013	0.0457138	6.86e-06	20.1127
genus.Butyrivibrio.id.1993	rs9349693	A	G	0.117973	0.0259861	5.55e-06	20.6102
genus.Butyrivibrio.id.1993	rs486484	A	G	-0.108349	0.0240008	6.61e-06	20.3796
genus.Butyrivibrio.id.1993	rs17163238	G	A	0.140987	0.0309117	5.51e-06	20.8023
genus.Butyrivibrio.id.1993	rs4928024	A	G	-0.17471	0.0389333	8.19e-06	20.137
genus.Butyrivibrio.id.1993	rs1007475	G	T	0.118065	0.0261271	7.92e-06	20.4204
genus.Butyrivibrio.id.1993	rs16934069	T	C	-0.133784	0.0299444	8.86e-06	19.9609
genus.CandidatusSoleaferrea.id.11350	rs4294381	T	C	0.112197	0.023186	1.37e-06	23.4157
genus.CandidatusSoleaferrea.id.11350	rs10090365	A	G	-0.0834413	0.0180989	4.17e-06	21.2549
genus.CandidatusSoleaferrea.id.11350	rs4678258	T	C	0.0986136	0.0215646	5.53e-06	20.9117
genus.CandidatusSoleaferrea.id.11350	rs10108780	A	G	-0.092834	0.0199807	3.64e-06	21.5871
genus.CandidatusSoleaferrea.id.11350	rs386526	C	G	0.0818459	0.0180086	8.33e-06	20.6554
genus.CandidatusSoleaferrea.id.11350	rs36155147	C	T	0.104966	0.0240995	5.41e-06	18.9706
genus.CandidatusSoleaferrea.id.11350	rs6881988	G	C	-0.0819131	0.018185	9.23e-06	20.2898
genus.CandidatusSoleaferrea.id.11350	rs11153159	G	C	-0.12805	0.0285446	4.42e-06	20.1238
genus.CandidatusSoleaferrea.id.11350	rs10809135	T	C	0.0834858	0.0182426	5.47e-06	20.9435
genus.CandidatusSoleaferrea.id.11350	rs9973954	A	G	0.0892075	0.0195401	5.95e-06	20.8424
genus.CandidatusSoleaferrea.id.11350	rs6489992	A	G	-0.0840437	0.0187031	7.89e-06	20.1923
genus.CandidatusSoleaferrea.id.11350	rs6494306	A	G	-0.0969304	0.0214221	5.8e-06	20.4737
genus.CandidatusSoleaferrea.id.11350	rs12500231	A	T	0.0813853	0.0182696	7.68e-06	19.8443
genus.CandidatusSoleaferrea.id.11350	rs7400877	T	C	-0.0951085	0.0212799	9.29e-06	19.9756
genus.CandidatusSoleaferrea.id.11350	rs2193878	T	A	0.228255	0.0509241	9.46e-06	20.0906
genus.CandidatusSoleaferrea.id.11350	rs830149	C	G	0.184647	0.0397237	9.58e-06	21.6064
genus.Catenibacterium.id.2153	rs12404911	C	T	0.140717	0.0304142	2.8e-06	21.4063
genus.Catenibacterium.id.2153	rs77285108	G	A	-0.161826	0.0353447	3.63e-06	20.9628
genus.Catenibacterium.id.2153	rs73128290	A	G	0.129726	0.0284563	4.29e-06	20.7826
genus.Catenibacterium.id.2153	rs212393	G	A	-0.135254	0.0286209	3.62e-06	22.3323
genus.Catenibacterium.id.2153	rs7742829	C	T	0.11411	0.0251099	5.61e-06	20.6518
genus.ChristensenellaceaeR.7group.id.11283	rs999354	T	A	0.0580248	0.0117185	7.01e-07	24.5178
genus.ChristensenellaceaeR.7group.id.11283	rs78521377	C	T	0.124992	0.0274797	5.61e-06	20.689
genus.ChristensenellaceaeR.7group.id.11283	rs62467127	C	T	0.114108	0.0251983	3.25e-06	20.5066
genus.ChristensenellaceaeR.7group.id.11283	rs17081797	A	G	-0.0904325	0.0204253	3.34e-06	19.6025
genus.ChristensenellaceaeR.7group.id.11283	rs62132810	A	G	-0.0828853	0.0179623	5.67e-06	21.2928
genus.ChristensenellaceaeR.7group.id.11283	rs60954665	T	G	0.049815	0.0110787	7.13e-06	20.2181
genus.ChristensenellaceaeR.7group.id.11283	rs10461257	A	G	-0.0551969	0.0122069	6.51e-06	20.4464
genus.ChristensenellaceaeR.7group.id.11283	rs79150079	C	A	0.121547	0.0270977	9.42e-06	20.1196
genus.ChristensenellaceaeR.7group.id.11283	rs62190261	A	C	0.0958394	0.0214723	8.74e-06	19.922
genus.ChristensenellaceaeR.7group.id.11283	rs892686	A	G	0.0514099	0.011136	3.97e-06	21.3126
genus.ChristensenellaceaeR.7group.id.11283	rs73952017	C	T	-0.0862164	0.0194354	8.46e-06	19.6786
genus.Clostridiumsensustricto1.id.1873	rs550843	T	C	-0.0783246	0.0169209	2.05e-06	21.4263
genus.Clostridiumsensustricto1.id.1873	rs2795528	G	A	-0.184315	0.0392204	2.72e-06	22.0849
genus.Clostridiumsensustricto1.id.1873	rs2817172	C	T	0.058139	0.0124492	2.77e-06	21.8097
genus.Clostridiumsensustricto1.id.1873	rs115807074	A	G	-0.22736	0.0492575	4.32e-06	21.305
genus.Clostridiumsensustricto1.id.1873	rs116847295	C	T	0.110021	0.0246032	4.58e-06	19.9974
genus.Clostridiumsensustricto1.id.1873	rs12341505	G	A	0.0810718	0.0180121	4.82e-06	20.2586
genus.Clostridiumsensustricto1.id.1873	rs11586026	A	T	0.110967	0.0250498	8.85e-06	19.6236
genus.Clostridiumsensustricto1.id.1873	rs11264403	G	A	-0.139062	0.0334454	7.76e-06	17.2878
genus.Clostridiumsensustricto1.id.1873	rs12490337	C	G	-0.0616879	0.0137581	7.49e-06	20.104
genus.Collinsella.id.815	rs9541268	C	A	0.09597	0.0197312	8.79e-07	23.6572
genus.Collinsella.id.815	rs2671662	C	G	-0.0567751	0.011945	2.22e-06	22.5914
genus.Collinsella.id.815	rs73052258	G	A	0.0930178	0.0202658	1.72e-06	21.067
genus.Collinsella.id.815	rs2103510	G	A	0.0786551	0.0168217	2.42e-06	21.8633
genus.Collinsella.id.815	rs75672793	A	G	-0.108908	0.0240522	6.14e-06	20.5027
genus.Collinsella.id.815	rs10890671	T	C	-0.0537401	0.0118848	6.52e-06	20.4461
genus.Collinsella.id.815	rs12921100	A	T	0.0563759	0.0127019	8.23e-06	19.6992
genus.Collinsella.id.815	rs59414781	C	G	0.0668866	0.0149773	9.15e-06	19.944
genus.Collinsella.id.815	rs62448871	C	A	-0.0540309	0.0120324	6.78e-06	20.1641
genus.Collinsella.id.815	rs1496626	T	C	-0.0722307	0.01616	6.78e-06	19.9783
genus.Collinsella.id.815	rs149807560	C	A	-0.104264	0.0235841	7.1e-06	19.5448
genus.Collinsella.id.815	rs11597285	G	T	-0.0537947	0.0120548	9.38e-06	19.9138
genus.Coprobacter.id.949	rs305411	A	G	0.129218	0.0264518	1.01e-06	23.8638
genus.Coprobacter.id.949	rs3828477	G	T	-0.091218	0.019569	2.89e-06	21.7281
genus.Coprobacter.id.949	rs55672356	T	A	-0.193354	0.0413815	2.74e-06	21.8321
genus.Coprobacter.id.949	rs143662916	C	T	0.253264	0.0540141	3.07e-06	21.9853
genus.Coprobacter.id.949	rs213863	C	T	-0.0887412	0.0188377	2.35e-06	22.1918
genus.Coprobacter.id.949	rs72821405	T	C	-0.147365	0.0319978	4.76e-06	21.2105
genus.Coprobacter.id.949	rs11532348	C	T	-0.103931	0.0226826	5.71e-06	20.9942
genus.Coprobacter.id.949	rs12996055	A	C	0.0921817	0.0209405	8.08e-06	19.3783
genus.Coprobacter.id.949	rs12684609	T	C	0.100827	0.0220366	6.1e-06	20.9345
genus.Coprobacter.id.949	rs5011652	G	C	0.0899597	0.020001	5.51e-06	20.2299
genus.Coprobacter.id.949	rs74919520	G	A	0.125703	0.0276296	5.76e-06	20.6987
genus.Coprobacter.id.949	rs28402691	T	C	0.110695	0.0251199	9.56e-06	19.4188
genus.Coprobacter.id.949	rs189356	G	A	0.0781125	0.0171916	6.26e-06	20.6446
genus.Coprobacter.id.949	rs76001613	C	G	0.21591	0.0493019	9.13e-06	19.1788
genus.Coprococcus1.id.11301	rs4277593	G	A	-0.0585649	0.0109914	1.14e-07	28.3904
genus.Coprococcus1.id.11301	rs56405618	A	G	-0.08963	0.0186508	1.57e-06	23.0946
genus.Coprococcus1.id.11301	rs74101919	T	C	-0.0718989	0.0144651	1.03e-06	24.7059
genus.Coprococcus1.id.11301	rs1010560	C	A	0.0580232	0.0122722	1.96e-06	22.3544
genus.Coprococcus1.id.11301	rs73031725	T	C	0.167591	0.0355224	1.98e-06	22.2586
genus.Coprococcus1.id.11301	rs1519491	T	C	0.0499197	0.0113558	8.95e-06	19.3246
genus.Coprococcus1.id.11301	rs1576241	A	G	-0.0510343	0.0109535	3.33e-06	21.7082
genus.Coprococcus1.id.11301	rs73167075	T	C	0.0573137	0.0127573	8.57e-06	20.1836
genus.Coprococcus1.id.11301	rs12794898	G	T	0.0903299	0.0197212	4.92e-06	20.9795
genus.Coprococcus1.id.11301	rs946513	C	T	0.205899	0.0460018	8.62e-06	20.0336
genus.Coprococcus1.id.11301	rs1762123	C	T	-0.0891532	0.0198554	8.01e-06	20.1612
genus.Coprococcus1.id.11301	rs7784490	C	G	-0.0518543	0.0113136	4.55e-06	21.0072
genus.Coprococcus1.id.11301	rs12886051	G	C	-0.0521782	0.0118051	8.01e-06	19.5363
genus.Coprococcus1.id.11301	rs2907920	A	G	0.0561173	0.0126824	7.65e-06	19.5791
genus.Coprococcus2.id.11302	rs59936925	A	T	0.117085	0.0233995	9.38e-07	25.0376
genus.Coprococcus2.id.11302	rs6677933	C	T	-0.0804405	0.0164216	1.19e-06	23.9948
genus.Coprococcus2.id.11302	rs1958519	T	A	0.0665288	0.0138558	1.58e-06	23.0545
genus.Coprococcus2.id.11302	rs72680320	T	C	-0.0649382	0.013919	2.27e-06	21.7663
genus.Coprococcus2.id.11302	rs2482516	C	T	0.0754415	0.0164619	4.72e-06	21.0021
genus.Coprococcus2.id.11302	rs35890118	A	G	-0.066536	0.0147661	8.26e-06	20.304
genus.Coprococcus2.id.11302	rs9426473	A	G	0.0727361	0.0161662	6.31e-06	20.2435
genus.Coprococcus2.id.11302	rs12634070	T	C	0.0736486	0.0164921	9.95e-06	19.9423
genus.Coprococcus2.id.11302	rs61823518	A	C	-0.0955381	0.0215724	6.68e-06	19.6135
genus.Coprococcus2.id.11302	rs10070053	A	G	0.0594312	0.0135375	7.65e-06	19.273
genus.Coprococcus3.id.11303	rs8100692	T	C	0.0577411	0.0113476	4.16e-07	25.8918
genus.Coprococcus3.id.11303	rs62481985	G	C	-0.0582385	0.0115052	4.18e-07	25.623
genus.Coprococcus3.id.11303	rs178271	T	C	0.145257	0.0294239	7.81e-07	24.371
genus.Coprococcus3.id.11303	rs13394391	C	T	-0.0709302	0.0150918	2.2e-06	22.0892
genus.Coprococcus3.id.11303	rs11080344	C	T	0.0516921	0.0113054	4.79e-06	20.9062
genus.Coprococcus3.id.11303	rs7521171	G	A	-0.0596434	0.0129279	4.32e-06	21.2849
genus.Coprococcus3.id.11303	rs11077359	T	C	-0.0645443	0.0148833	9.64e-06	18.8069
genus.Coprococcus3.id.11303	rs13247359	G	A	0.051211	0.0113031	7.33e-06	20.5273
genus.Coprococcus3.id.11303	rs4575475	G	A	0.0619514	0.0137787	7.04e-06	20.2155
genus.Coprococcus3.id.11303	rs10810043	A	G	0.0515518	0.0115923	9.27e-06	19.7764
genus.DefluviitaleaceaeUCG011.id.11287	rs4677103	A	G	0.0977912	0.0197263	9.6e-07	24.5758
genus.DefluviitaleaceaeUCG011.id.11287	rs72731813	C	T	-0.147383	0.0293796	4.33e-07	25.1653
genus.DefluviitaleaceaeUCG011.id.11287	rs112893842	T	C	0.11381	0.0232806	1.45e-06	23.8988
genus.DefluviitaleaceaeUCG011.id.11287	rs9725395	A	G	-0.13834	0.029554	3.52e-06	21.9109
genus.DefluviitaleaceaeUCG011.id.11287	rs55658617	T	C	0.174369	0.0362226	2.15e-06	23.1728
genus.DefluviitaleaceaeUCG011.id.11287	rs9608282	T	G	0.142939	0.0299793	2.52e-06	22.7332
genus.DefluviitaleaceaeUCG011.id.11287	rs28696126	A	T	-0.106503	0.0238473	6.63e-06	19.9455
genus.DefluviitaleaceaeUCG011.id.11287	rs1582238	T	C	0.0805036	0.0167257	1.57e-06	23.1667
genus.DefluviitaleaceaeUCG011.id.11287	rs4344384	G	T	0.0715978	0.0156309	4.83e-06	20.9812
genus.DefluviitaleaceaeUCG011.id.11287	rs2892880	G	A	0.0817755	0.0181686	6.83e-06	20.2582
genus.Desulfovibrio.id.3173	rs11160353	T	A	-0.0691756	0.0147285	2.7e-06	22.0591
genus.Desulfovibrio.id.3173	rs2853179	C	T	0.0811971	0.0174234	2.42e-06	21.7177
genus.Desulfovibrio.id.3173	rs16863365	A	G	0.109402	0.0226964	1.79e-06	23.2349
genus.Desulfovibrio.id.3173	rs12031543	T	C	-0.127185	0.0281887	6.55e-06	20.3573
genus.Desulfovibrio.id.3173	rs13066142	G	A	0.119141	0.0250891	3.79e-06	22.5502
genus.Desulfovibrio.id.3173	rs2590913	G	A	0.154496	0.0339396	6.65e-06	20.7213
genus.Desulfovibrio.id.3173	rs2032031	A	G	-0.0654931	0.0148681	9.14e-06	19.4035
genus.Desulfovibrio.id.3173	rs72647089	T	G	-0.106594	0.0239337	8.3e-06	19.8358
genus.Desulfovibrio.id.3173	rs7729080	C	A	-0.070287	0.0157691	9.96e-06	19.8671
genus.Desulfovibrio.id.3173	rs4797774	G	A	0.212582	0.0470044	5.64e-06	20.4538
genus.Desulfovibrio.id.3173	rs6580353	T	C	0.0770979	0.0169735	4.94e-06	20.632
genus.Dialister.id.2183	rs11166701	G	A	-0.0655301	0.013186	5.51e-07	24.6976
genus.Dialister.id.2183	rs517089	T	A	0.076227	0.0170411	5.14e-06	20.0089
genus.Dialister.id.2183	rs4747450	C	A	0.0668509	0.0147685	5.84e-06	20.4899
genus.Dialister.id.2183	rs2314294	T	C	0.0865932	0.0193719	8.08e-06	19.9813
genus.Dialister.id.2183	rs4753063	G	A	-0.0596297	0.0130052	4.86e-06	21.0229
genus.Dialister.id.2183	rs2435610	A	C	0.0647131	0.0143314	5.93e-06	20.3895
genus.Dialister.id.2183	rs10938938	G	A	-0.0773514	0.0170915	7.37e-06	20.4822
genus.Dialister.id.2183	rs10138457	T	C	-0.113054	0.0261933	7.88e-06	18.6291
genus.Dialister.id.2183	rs11071887	T	C	0.0662403	0.0146315	5.91e-06	20.4959
genus.Dialister.id.2183	rs764177	C	A	-0.0601454	0.0135366	9.61e-06	19.7418
genus.Dialister.id.2183	rs76680460	G	A	-0.161296	0.0364332	8.19e-06	19.5999
genus.Dialister.id.2183	rs75416973	A	G	0.0727223	0.016451	9.46e-06	19.5412
genus.Dorea.id.1997	rs13279148	G	A	0.0715309	0.0150878	2.25e-06	22.477
genus.Dorea.id.1997	rs62503162	A	G	-0.0974091	0.0194379	7.47e-07	25.1131
genus.Dorea.id.1997	rs12216169	T	A	0.0881722	0.0193683	5.33e-06	20.7243
genus.Dorea.id.1997	rs73729431	C	T	-0.13745	0.0299983	3.17e-06	20.9941
genus.Dorea.id.1997	rs4793307	C	T	0.0574165	0.0122472	4.01e-06	21.9787
genus.Dorea.id.1997	rs11150408	T	G	0.0488254	0.0109063	7.06e-06	20.0417
genus.Dorea.id.1997	rs345219	T	G	-0.0497368	0.0112621	8.8e-06	19.5038
genus.Dorea.id.1997	rs62583469	T	A	-0.0634136	0.0142227	5.78e-06	19.8793
genus.Dorea.id.1997	rs3005511	A	G	0.0516127	0.0112852	5.29e-06	20.9166
genus.Dorea.id.1997	rs1899291	C	T	0.0697217	0.0150285	4.57e-06	21.5232
genus.Dorea.id.1997	rs3752849	G	A	0.163846	0.036608	7.68e-06	20.0318
genus.Dorea.id.1997	rs12537781	T	C	-0.055544	0.0125223	9.15e-06	19.6746
genus.Eggerthella.id.819	rs3851328	T	G	-0.107774	0.0236527	4.18e-06	20.762
genus.Eggerthella.id.819	rs2240838	A	G	0.0980582	0.0197653	7.36e-07	24.6128
genus.Eggerthella.id.819	rs2223081	G	A	0.102572	0.0221108	3.89e-06	21.5203
genus.Eggerthella.id.819	rs112205261	T	C	-0.188618	0.0403613	3.35e-06	21.8391
genus.Eggerthella.id.819	rs4985746	G	A	0.110522	0.0247653	5.71e-06	19.9165
genus.Eggerthella.id.819	rs1784446	G	A	0.0907728	0.0198096	5.23e-06	20.9972
genus.Eggerthella.id.819	rs76663501	C	T	0.175349	0.0378576	4.83e-06	21.4537
genus.Eggerthella.id.819	rs6430926	C	T	0.0879736	0.0197127	8.37e-06	19.9164
genus.Eggerthella.id.819	rs2877457	G	A	-0.093486	0.0210208	9.03e-06	19.7787
genus.Eggerthella.id.819	rs13070736	A	C	-0.121331	0.0272024	7.62e-06	19.8944
genus.Eggerthella.id.819	rs67490567	T	C	0.108495	0.0245457	8.94e-06	19.5374
genus.Eisenbergiella.id.11304	rs3812426	G	A	0.106447	0.0224159	2.72e-06	22.5505
genus.Eisenbergiella.id.11304	rs1508033	A	C	0.091546	0.0195787	3.23e-06	21.8632
genus.Eisenbergiella.id.11304	rs12278566	T	A	-0.121065	0.0251658	1.65e-06	23.1427
genus.Eisenbergiella.id.11304	rs2683098	C	T	0.107319	0.022515	2.24e-06	22.72
genus.Eisenbergiella.id.11304	rs11079158	T	C	0.100627	0.022546	7.35e-06	19.9199
genus.Eisenbergiella.id.11304	rs13258851	A	G	0.137001	0.0302124	7.75e-06	20.5626
genus.Eisenbergiella.id.11304	rs12710729	C	A	0.0893384	0.0199069	9.84e-06	20.1404
genus.Eisenbergiella.id.11304	rs12257723	A	C	-0.0952742	0.0211569	8.85e-06	20.279
genus.Eisenbergiella.id.11304	rs4462860	G	A	0.0939071	0.0201104	4.16e-06	21.8049
genus.Eisenbergiella.id.11304	rs11027642	C	T	0.129006	0.0284844	4.92e-06	20.5118
genus.Eisenbergiella.id.11304	rs11938607	T	C	0.0978125	0.0216636	8.22e-06	20.3859
genus.Eisenbergiella.id.11304	rs1553971	T	G	0.120965	0.0263054	5.27e-06	21.1459
genus.Enterorhabdus.id.820	rs11098863	T	A	-0.0966008	0.0162677	3.06e-09	35.2622
genus.Enterorhabdus.id.820	rs7923280	A	T	0.0860019	0.0169148	5.24e-07	25.8512
genus.Enterorhabdus.id.820	rs114731706	T	G	0.182308	0.0382298	2.17e-06	22.7409
genus.Enterorhabdus.id.820	rs3017103	A	G	0.0980897	0.0208995	2.94e-06	22.0281
genus.Enterorhabdus.id.820	rs73331712	T	C	0.26199	0.055123	4.85e-06	22.5893
genus.Enterorhabdus.id.820	rs77655283	G	A	0.132988	0.0298306	5.88e-06	19.8747
genus.Enterorhabdus.id.820	rs9470637	A	T	-0.0755513	0.0166263	5.7e-06	20.6487
genus.Enterorhabdus.id.820	rs424715	T	C	0.0818743	0.0174855	4.41e-06	21.925
genus.Enterorhabdus.id.820	rs10098492	T	C	0.132323	0.0293688	6.41e-06	20.3001
genus.Enterorhabdus.id.820	rs2051957	C	T	0.0843291	0.0189864	8.9e-06	19.7274
genus.Erysipelatoclostridium.id.11381	rs7221249	A	G	0.0839861	0.0142741	4.31e-09	34.619
genus.Erysipelatoclostridium.id.11381	rs710230	T	C	0.143381	0.0281514	6.33e-07	25.9409
genus.Erysipelatoclostridium.id.11381	rs4697572	A	G	-0.0810636	0.0163308	7.59e-07	24.6397
genus.Erysipelatoclostridium.id.11381	rs58236560	G	T	-0.111157	0.0234426	2.16e-06	22.4834
genus.Erysipelatoclostridium.id.11381	rs622418	A	G	-0.0668051	0.0143224	3.68e-06	21.7563
genus.Erysipelatoclostridium.id.11381	rs17804233	T	C	-0.0662914	0.0144203	4.59e-06	21.1332
genus.Erysipelatoclostridium.id.11381	rs1434153	G	A	-0.0684526	0.0152443	6.85e-06	20.1634
genus.Erysipelatoclostridium.id.11381	rs340991	A	G	-0.0740482	0.0158891	3.75e-06	21.7184
genus.Erysipelatoclostridium.id.11381	rs6474512	A	C	0.067015	0.0143201	3.02e-06	21.9003
genus.Erysipelatoclostridium.id.11381	rs9590927	G	A	-0.0646003	0.0143479	6.39e-06	20.2717
genus.Erysipelatoclostridium.id.11381	rs61806970	C	T	0.142548	0.0320688	9.09e-06	19.7586
genus.Erysipelatoclostridium.id.11381	rs45480394	T	G	-0.0687134	0.0151835	7.66e-06	20.4804
genus.Erysipelatoclostridium.id.11381	rs2901723	C	A	0.0641339	0.0144295	8.79e-06	19.7549
genus.Erysipelatoclostridium.id.11381	rs34528142	C	G	-0.0875551	0.0195556	6.13e-06	20.0456
genus.Erysipelatoclostridium.id.11381	rs16936671	C	T	-0.0968026	0.0217883	6.04e-06	19.7391
genus.Erysipelatoclostridium.id.11381	rs3804326	A	G	0.14147	0.0336352	9.85e-06	17.6905
genus.ErysipelotrichaceaeUCG003.id.11384	rs28568391	A	G	-0.0583911	0.0118741	6.42e-07	24.1822
genus.ErysipelotrichaceaeUCG003.id.11384	rs11994308	C	T	0.115417	0.0242503	1.33e-06	22.6522
genus.ErysipelotrichaceaeUCG003.id.11384	rs76502207	T	C	0.144844	0.0289929	6.41e-07	24.9583
genus.ErysipelotrichaceaeUCG003.id.11384	rs10164067	T	G	-0.10326	0.0212405	1.13e-06	23.6339
genus.ErysipelotrichaceaeUCG003.id.11384	rs8053479	A	G	-0.0838212	0.0186509	5.83e-06	20.198
genus.ErysipelotrichaceaeUCG003.id.11384	rs17798136	G	A	0.158818	0.0347674	3.24e-06	20.8666
genus.ErysipelotrichaceaeUCG003.id.11384	rs59104037	A	G	-0.0951263	0.0204742	4.48e-06	21.5867
genus.ErysipelotrichaceaeUCG003.id.11384	rs11666127	A	G	-0.0719187	0.0161371	7.9e-06	19.8626
genus.ErysipelotrichaceaeUCG003.id.11384	rs62403464	T	C	-0.0731743	0.0156516	3.44e-06	21.8576
genus.ErysipelotrichaceaeUCG003.id.11384	rs59068084	T	G	0.0564772	0.0120224	3.12e-06	22.0681
genus.ErysipelotrichaceaeUCG003.id.11384	rs73074432	C	T	0.072154	0.0164378	9.99e-06	19.2679
genus.ErysipelotrichaceaeUCG003.id.11384	rs4758231	G	T	-0.0551754	0.0122047	6.55e-06	20.438
genus.ErysipelotrichaceaeUCG003.id.11384	rs74988980	G	A	-0.133141	0.0348574	8.64e-06	14.5893
genus.ErysipelotrichaceaeUCG003.id.11384	rs75949021	T	C	-0.169667	0.0374238	3.58e-06	20.5541
genus.ErysipelotrichaceaeUCG003.id.11384	rs6875357	C	T	0.165673	0.0353831	6.7e-06	21.9237
genus.ErysipelotrichaceaeUCG003.id.11384	rs79396538	C	G	0.0848148	0.0191146	8.63e-06	19.6884
genus.ErysipelotrichaceaeUCG003.id.11384	rs12251396	A	G	-0.0705399	0.0158766	9.52e-06	19.7404
genus.Escherichia.Shigella.id.3504	rs2267739	G	C	0.115505	0.0237628	1.42e-06	23.6271
genus.Escherichia.Shigella.id.3504	rs1154904	A	G	-0.0613376	0.0130644	3.04e-06	22.0431
genus.Escherichia.Shigella.id.3504	rs73208162	A	G	-0.119296	0.024839	2.19e-06	23.0665
genus.Escherichia.Shigella.id.3504	rs113513883	A	G	0.172283	0.038041	5.28e-06	20.5108
genus.Escherichia.Shigella.id.3504	rs7502686	G	C	-0.136384	0.0302576	5.9e-06	20.3168
genus.Escherichia.Shigella.id.3504	rs57024273	T	C	0.0626172	0.0139919	9.7e-06	20.028
genus.Escherichia.Shigella.id.3504	rs113127095	A	G	0.151009	0.0323434	3.33e-06	21.799
genus.Escherichia.Shigella.id.3504	rs117092367	A	T	0.117362	0.0264533	9.65e-06	19.6831
genus.Escherichia.Shigella.id.3504	rs112767262	T	C	0.0732963	0.0163589	8.21e-06	20.0751
genus.Escherichia.Shigella.id.3504	rs11706043	T	A	0.075657	0.0164155	5.87e-06	21.2417
genus.Escherichia.Shigella.id.3504	rs592299	T	C	-0.0592004	0.0129486	4.77e-06	20.9026
genus.Escherichia.Shigella.id.3504	rs4731451	G	A	-0.0609885	0.0135157	7.47e-06	20.3619
genus.Escherichia.Shigella.id.3504	rs35555519	C	G	0.101976	0.0222883	4.92e-06	20.9335
genus.Escherichia.Shigella.id.3504	rs118526	C	A	-0.0594401	0.013598	8e-06	19.1077
genus.Escherichia.Shigella.id.3504	rs2798105	A	G	-0.100851	0.0222045	8.25e-06	20.6289
genus.Faecalibacterium.id.2057	rs12320842	C	G	0.094833	0.0163962	7.57e-09	33.4527
genus.Faecalibacterium.id.2057	rs6910935	A	G	0.134864	0.0277032	1.38e-06	23.6991
genus.Faecalibacterium.id.2057	rs1271565	C	T	-0.0576251	0.0119649	1.3e-06	23.1955
genus.Faecalibacterium.id.2057	rs75499067	C	T	0.227585	0.0465522	1.76e-06	23.9004
genus.Faecalibacterium.id.2057	rs9536330	T	C	-0.048317	0.010797	5.33e-06	20.0259
genus.Faecalibacterium.id.2057	rs28376661	C	G	0.0504817	0.0109368	3.66e-06	21.3053
genus.Faecalibacterium.id.2057	rs10927394	G	T	-0.232262	0.0512364	7.02e-06	20.5494
genus.Faecalibacterium.id.2057	rs114946999	C	T	-0.0861565	0.01896	5.7e-06	20.6489
genus.Faecalibacterium.id.2057	rs79656633	T	C	0.145631	0.0323019	8.14e-06	20.3259
genus.Faecalibacterium.id.2057	rs61875484	C	G	0.0817953	0.018369	9.18e-06	19.8282
genus.Faecalibacterium.id.2057	rs12753492	A	C	0.0641305	0.0149933	8.8e-06	18.295
genus.Faecalibacterium.id.2057	rs2835874	T	C	-0.0866356	0.0196496	7.54e-06	19.4396
genus.Faecalibacterium.id.2057	rs11776390	T	C	-0.078354	0.017183	6.4e-06	20.7932
genus.FamilyXIIIAD3011group.id.11293	rs9852893	C	G	0.0657834	0.0129056	3.88e-07	25.9821
genus.FamilyXIIIAD3011group.id.11293	rs62200412	C	T	-0.0800851	0.0163834	5.8e-07	23.8943
genus.FamilyXIIIAD3011group.id.11293	rs16840310	A	G	-0.0608052	0.0122149	6.75e-07	24.78
genus.FamilyXIIIAD3011group.id.11293	rs72730932	C	A	-0.0899559	0.0177107	6.89e-07	25.7982
genus.FamilyXIIIAD3011group.id.11293	rs16940167	C	T	0.0732552	0.0159898	3.91e-06	20.9889
genus.FamilyXIIIAD3011group.id.11293	rs17156849	G	A	-0.112891	0.0245292	4.19e-06	21.1812
genus.FamilyXIIIAD3011group.id.11293	rs62029761	A	G	0.128753	0.0276002	3.89e-06	21.7616
genus.FamilyXIIIAD3011group.id.11293	rs11736617	G	A	-0.0759493	0.0172101	9.02e-06	19.4752
genus.FamilyXIIIAD3011group.id.11293	rs12812672	T	C	-0.096065	0.020828	2.56e-06	21.2733
genus.FamilyXIIIAD3011group.id.11293	rs9276029	A	G	-0.0811384	0.0185669	8.93e-06	19.0975
genus.FamilyXIIIAD3011group.id.11293	rs12911842	A	T	-0.0811976	0.0183335	6.91e-06	19.6153
genus.FamilyXIIIAD3011group.id.11293	rs149302	T	C	-0.0645635	0.0143225	7.48e-06	20.3206
genus.FamilyXIIIAD3011group.id.11293	rs9837139	A	G	0.10752	0.0240482	8.71e-06	19.9901
genus.FamilyXIIIAD3011group.id.11293	rs739451	C	T	0.0649589	0.0147534	7.88e-06	19.3862
genus.FamilyXIIIAD3011group.id.11293	rs11126423	C	T	0.0904399	0.0196301	5.91e-06	21.2263
genus.FamilyXIIIUCG001.id.11294	rs1426266	T	C	-0.0665521	0.0137151	1.25e-06	23.5466
genus.FamilyXIIIUCG001.id.11294	rs12049454	T	C	-0.0647298	0.0134065	1.17e-06	23.3118
genus.FamilyXIIIUCG001.id.11294	rs3842897	G	A	-0.112639	0.0242751	5.2e-06	21.5307
genus.FamilyXIIIUCG001.id.11294	rs116979587	T	A	-0.121679	0.0260821	3.05e-06	21.7644
genus.FamilyXIIIUCG001.id.11294	rs62414802	C	T	-0.0611904	0.013457	4.29e-06	20.6762
genus.FamilyXIIIUCG001.id.11294	rs2276529	C	G	-0.0759406	0.0165099	5.36e-06	21.1572
genus.FamilyXIIIUCG001.id.11294	rs112362903	A	G	-0.149047	0.0333271	7.88e-06	20.001
genus.FamilyXIIIUCG001.id.11294	rs8076666	A	G	0.088655	0.0198094	8.02e-06	20.0292
genus.FamilyXIIIUCG001.id.11294	rs7119679	G	A	-0.0809085	0.0174782	3.52e-06	21.4286
genus.FamilyXIIIUCG001.id.11294	rs76463770	A	G	0.19313	0.0419866	3.77e-06	21.1581
genus.Flavonifractor.id.2059	rs12030302	A	G	-0.0692276	0.0137467	5.61e-07	25.3607
genus.Flavonifractor.id.2059	rs806808	T	C	0.0667272	0.0136557	1.18e-06	23.8767
genus.Flavonifractor.id.2059	rs34066017	A	G	0.0764294	0.0159789	1.52e-06	22.8784
genus.Flavonifractor.id.2059	rs11811696	T	C	-0.116063	0.0241012	2.07e-06	23.1904
genus.Flavonifractor.id.2059	rs11642826	G	C	0.14686	0.0325191	6.65e-06	20.3954
genus.Flavonifractor.id.2059	rs114873521	C	T	-0.130067	0.0294087	7.13e-06	19.5605
genus.Flavonifractor.id.2059	rs6761463	G	C	-0.083392	0.0184596	8.11e-06	20.4081
genus.Flavonifractor.id.2059	rs12038887	C	G	0.0942719	0.0211646	9.37e-06	19.8401
genus.Fusicatenibacter.id.11305	rs4378146	A	C	-0.0616691	0.0125259	7.2e-07	24.2392
genus.Fusicatenibacter.id.11305	rs62353480	A	G	-0.0701397	0.0145589	1.57e-06	23.2098
genus.Fusicatenibacter.id.11305	rs704418	T	C	0.0739124	0.0151073	7.77e-07	23.9366
genus.Fusicatenibacter.id.11305	rs2132128	G	A	-0.0771914	0.0160344	1.08e-06	23.1755
genus.Fusicatenibacter.id.11305	rs206581	A	G	-0.0568339	0.0127894	8.96e-06	19.7476
genus.Fusicatenibacter.id.11305	rs62187631	T	C	-0.0710571	0.015924	4.55e-06	19.9118
genus.Fusicatenibacter.id.11305	rs2025938	G	A	-0.0967298	0.0205426	2.99e-06	22.1723
genus.Fusicatenibacter.id.11305	rs3303	T	C	-0.0953657	0.020407	3.94e-06	21.8387
genus.Fusicatenibacter.id.11305	rs2039204	T	A	-0.0497414	0.0107941	3.94e-06	21.2354
genus.Fusicatenibacter.id.11305	rs8028026	A	G	-0.0792146	0.0180505	8.06e-06	19.259
genus.Fusicatenibacter.id.11305	rs1864685	A	C	-0.0494799	0.0108105	4.96e-06	20.9492
genus.Fusicatenibacter.id.11305	rs792108	T	C	-0.0508345	0.0113843	8.5e-06	19.939
genus.Fusicatenibacter.id.11305	rs60254196	A	G	-0.0492427	0.0109365	5.47e-06	20.2735
genus.Fusicatenibacter.id.11305	rs9905659	G	A	-0.061617	0.0136576	7.31e-06	20.3542
genus.Fusicatenibacter.id.11305	rs8063430	T	C	-0.104026	0.022217	4.93e-06	21.9239
genus.Fusicatenibacter.id.11305	rs6515626	G	A	0.141575	0.0313559	7.29e-06	20.3862
genus.Fusicatenibacter.id.11305	rs10439674	A	G	-0.0572129	0.0130007	7.68e-06	19.3667
genus.Fusicatenibacter.id.11305	rs167879	C	T	-0.0659543	0.0148763	5.87e-06	19.6562
genus.Fusicatenibacter.id.11305	rs73103914	A	G	-0.0597324	0.0134458	8.3e-06	19.7355
genus.Gordonibacter.id.821	rs76287110	A	T	-0.242965	0.0466177	1.67e-07	27.1634
genus.Gordonibacter.id.821	rs7294633	C	T	0.12867	0.0249946	3.44e-07	26.5009
genus.Gordonibacter.id.821	rs7220558	A	T	0.116884	0.0234834	6.71e-07	24.7737
genus.Gordonibacter.id.821	rs71545975	A	G	-0.153972	0.0338918	7.04e-06	20.6393
genus.Gordonibacter.id.821	rs35042269	C	A	-0.180293	0.0403296	8.11e-06	19.9852
genus.Gordonibacter.id.821	rs72714787	C	A	0.181405	0.0377102	1.43e-06	23.1409
genus.Gordonibacter.id.821	rs322296	G	A	0.17869	0.037722	4.02e-06	22.4393
genus.Gordonibacter.id.821	rs72939513	A	G	-0.21399	0.0490592	7.98e-06	19.0259
genus.Gordonibacter.id.821	rs3765837	T	G	-0.190729	0.0433608	7.17e-06	19.348
genus.Gordonibacter.id.821	rs13412653	A	C	0.107597	0.0239228	8.61e-06	20.2293
genus.Gordonibacter.id.821	rs117347059	G	C	-0.128261	0.0285123	9.17e-06	20.2361
genus.Gordonibacter.id.821	rs16955299	G	A	-0.196423	0.0433538	6.37e-06	20.5272
genus.Gordonibacter.id.821	rs4596722	A	G	0.102908	0.0231571	9.06e-06	19.7484
genus.Gordonibacter.id.821	rs768830	G	A	0.149852	0.0333315	7.76e-06	20.2124
genus.Gordonibacter.id.821	rs61934597	C	T	-0.172495	0.0388567	8.37e-06	19.7069
genus.Haemophilus.id.3698	rs12191680	C	G	0.106544	0.0200323	1.47e-07	28.2877
genus.Haemophilus.id.3698	rs9382510	C	T	-0.093521	0.0172649	7.12e-08	29.3422
genus.Haemophilus.id.3698	rs9574096	A	T	-0.0736375	0.0155227	2.18e-06	22.5041
genus.Haemophilus.id.3698	rs76022354	C	T	0.244638	0.0505504	1.83e-06	23.4205
genus.Haemophilus.id.3698	rs111582866	G	A	-0.124265	0.026016	1.27e-06	22.8149
genus.Haemophilus.id.3698	rs9895850	T	C	-0.192957	0.0416755	2.14e-06	21.4367
genus.Haemophilus.id.3698	rs35509	G	A	0.128249	0.0268779	2.01e-06	22.7676
genus.Haemophilus.id.3698	rs78909003	T	C	-0.246256	0.0503924	1.67e-06	23.8805
genus.Haemophilus.id.3698	rs9328464	T	C	0.0723095	0.0148799	1.42e-06	23.615
genus.Haemophilus.id.3698	rs4822728	T	C	0.0705861	0.0151388	3.48e-06	21.7399
genus.Haemophilus.id.3698	rs10840326	C	G	-0.0677384	0.0151463	7.37e-06	20.0013
genus.Haemophilus.id.3698	rs12876183	T	A	0.0749201	0.016711	9.62e-06	20.0999
genus.Haemophilus.id.3698	rs10781340	G	A	0.0948915	0.0203221	4.32e-06	21.8031
genus.Haemophilus.id.3698	rs56310940	G	C	-0.108393	0.0247052	7.23e-06	19.2499
genus.Holdemanella.id.11393	rs761624	C	G	0.0959801	0.0179537	1.38e-07	28.5794
genus.Holdemanella.id.11393	rs607782	T	C	-0.0854214	0.0172515	7.19e-07	24.5177
genus.Holdemanella.id.11393	rs75764681	T	C	-0.283103	0.0598999	1.94e-06	22.3376
genus.Holdemanella.id.11393	rs73011279	T	C	-0.0961669	0.0199336	1.36e-06	23.2744
genus.Holdemanella.id.11393	rs4541991	T	C	-0.0927334	0.0194435	2.1e-06	22.747
genus.Holdemanella.id.11393	rs1830029	C	G	-0.0954096	0.021093	5.35e-06	20.46
genus.Holdemanella.id.11393	rs12513188	G	A	0.0903906	0.0195276	4.65e-06	21.4263
genus.Holdemanella.id.11393	rs12415649	G	C	0.0839384	0.0190567	7.88e-06	19.4011
genus.Holdemanella.id.11393	rs1926302	G	A	-0.107972	0.0231421	7.5e-06	21.7679
genus.Holdemanella.id.11393	rs17586763	T	C	-0.227285	0.0510135	7.72e-06	19.8504
genus.Holdemanella.id.11393	rs8113760	G	A	0.078999	0.01734	4.62e-06	20.7559
genus.Holdemanella.id.11393	rs34187114	C	A	-0.104505	0.022601	5.13e-06	21.3807
genus.Holdemanella.id.11393	rs35228298	G	A	0.0934832	0.0202886	7.3e-06	21.2307
genus.Holdemanella.id.11393	rs62113381	T	C	-0.105447	0.0232029	5.54e-06	20.6531
genus.Holdemania.id.2157	rs1867876	T	C	0.0842919	0.0162192	2.74e-07	27.0093
genus.Holdemania.id.2157	rs9500080	C	T	0.0926764	0.0178886	4.09e-07	26.8402
genus.Holdemania.id.2157	rs6133067	T	C	0.0910829	0.0178561	5.17e-07	26.0196
genus.Holdemania.id.2157	rs150096134	T	A	0.162139	0.0332089	2.38e-06	23.8378
genus.Holdemania.id.2157	rs41438744	C	G	-0.12487	0.027013	2.44e-06	21.3686
genus.Holdemania.id.2157	rs77293403	A	G	0.164556	0.0341775	1.77e-06	23.182
genus.Holdemania.id.2157	rs80149660	C	T	-0.232987	0.0519183	6.04e-06	20.1383
genus.Holdemania.id.2157	rs116500994	G	T	-0.13755	0.0293386	2.34e-06	21.9809
genus.Holdemania.id.2157	rs55888180	C	G	0.128671	0.0282795	5.89e-06	20.7023
genus.Holdemania.id.2157	rs4146507	C	T	0.079488	0.0177002	7.23e-06	20.1672
genus.Holdemania.id.2157	rs111745969	A	G	0.120677	0.0265781	3.71e-06	20.6158
genus.Holdemania.id.2157	rs113593397	A	G	-0.128935	0.0282526	9.36e-06	20.8268
genus.Holdemania.id.2157	rs10885477	T	C	-0.135137	0.0301894	8.6e-06	20.0372
genus.Holdemania.id.2157	rs9529719	T	C	0.074038	0.0160494	5.97e-06	21.2809
genus.Holdemania.id.2157	rs967319	T	C	0.0788638	0.0176744	8.38e-06	19.9098
genus.Holdemania.id.2157	rs12701617	A	G	-0.0660617	0.0149427	9.52e-06	19.5453
genus.Holdemania.id.2157	rs73139538	G	A	-0.148594	0.0327469	7.77e-06	20.5901
genus.Holdemania.id.2157	rs11080063	G	A	-0.0665238	0.0149837	6.67e-06	19.7113
genus.Howardella.id.2000	rs901099	T	G	-0.12718	0.0250924	6.53e-07	25.6894
genus.Howardella.id.2000	rs1484873	A	G	-0.227831	0.046335	2.56e-06	24.1773
genus.Howardella.id.2000	rs17167098	G	A	-0.169366	0.0352068	1.12e-06	23.1419
genus.Howardella.id.2000	rs609430	T	G	-0.112045	0.0239328	3.34e-06	21.918
genus.Howardella.id.2000	rs36081916	T	C	-0.18123	0.0402987	4.7e-06	20.2244
genus.Howardella.id.2000	rs12452946	A	G	-0.105833	0.0228941	3.8e-06	21.3696
genus.Howardella.id.2000	rs61771805	A	T	-0.136779	0.0296811	4.03e-06	21.2362
genus.Howardella.id.2000	rs672217	G	A	0.164146	0.0349993	3.52e-06	21.9959
genus.Howardella.id.2000	rs3791893	A	G	0.147035	0.034023	9.5e-06	18.6766
genus.Howardella.id.2000	rs10048062	C	T	-0.147352	0.0336531	8.59e-06	19.1718
genus.Howardella.id.2000	rs2154047	C	A	-0.192557	0.0420093	9.97e-06	21.0101
genus.Hungatella.id.11306	rs13128780	T	C	-0.149725	0.0312777	1.75e-06	22.915
genus.Hungatella.id.11306	rs72759041	G	T	-0.126025	0.0282242	3.86e-06	19.9374
genus.Hungatella.id.11306	rs10044993	C	A	0.139547	0.0316748	8.07e-06	19.4095
genus.Hungatella.id.11306	rs13249325	T	G	-0.100023	0.0225883	9.69e-06	19.6078
genus.Hungatella.id.11306	rs17092615	G	A	0.152235	0.0337867	7.38e-06	20.3018
genus.Intestinibacter.id.11345	rs10805326	G	A	0.0775151	0.0139665	3.55e-08	30.8034
genus.Intestinibacter.id.11345	rs4327025	G	A	-0.0810346	0.0154397	1.64e-07	27.5464
genus.Intestinibacter.id.11345	rs478972	T	C	-0.142681	0.0297116	1.82e-06	23.0611
genus.Intestinibacter.id.11345	rs6875660	C	T	0.0890455	0.0193905	3.06e-06	21.0885
genus.Intestinibacter.id.11345	rs16938435	T	C	-0.112189	0.0235439	1.8e-06	22.706
genus.Intestinibacter.id.11345	rs6062862	A	G	0.0924508	0.0204658	6.68e-06	20.4063
genus.Intestinibacter.id.11345	rs118030283	G	A	-0.151829	0.0324471	2.67e-06	21.8956
genus.Intestinibacter.id.11345	rs11109097	C	T	0.0624272	0.0138539	5.49e-06	20.305
genus.Intestinibacter.id.11345	rs9348442	C	T	0.099082	0.0221625	6.26e-06	19.9871
genus.Intestinibacter.id.11345	rs447950	A	G	0.0628342	0.0136652	5.64e-06	21.1426
genus.Intestinibacter.id.11345	rs62430350	T	C	0.151096	0.0351476	6.84e-06	18.4805
genus.Intestinibacter.id.11345	rs2702387	A	G	0.0608559	0.0132145	4.26e-06	21.2081
genus.Intestinibacter.id.11345	rs68093214	C	T	0.0662258	0.0149877	9.26e-06	19.5246
genus.Intestinibacter.id.11345	rs2098844	C	T	-0.0575295	0.0128416	6.79e-06	20.0699
genus.Intestinibacter.id.11345	rs893394	G	A	0.0583322	0.0130729	7.85e-06	19.9099
genus.Intestinimonas.id.2062	rs11258178	A	G	0.0660742	0.0134139	6.98e-07	24.2636
genus.Intestinimonas.id.2062	rs12226153	A	G	-0.151142	0.0306922	5.12e-07	24.2502
genus.Intestinimonas.id.2062	rs4784055	T	C	-0.175324	0.038599	8.72e-07	20.6315
genus.Intestinimonas.id.2062	rs716604	A	G	0.0818068	0.0165992	8.57e-07	24.2886
genus.Intestinimonas.id.2062	rs2930225	G	T	0.0729524	0.0152948	1.35e-06	22.7504
genus.Intestinimonas.id.2062	rs62240188	G	A	0.130074	0.0267179	2.2e-06	23.7014
genus.Intestinimonas.id.2062	rs2731794	C	T	0.120632	0.0257529	1.92e-06	21.9418
genus.Intestinimonas.id.2062	rs7170984	T	C	-0.0658116	0.0140767	2.98e-06	21.8575
genus.Intestinimonas.id.2062	rs10262702	T	C	0.0918017	0.0194885	2.06e-06	22.1894
genus.Intestinimonas.id.2062	rs12566247	T	A	0.0637084	0.0135355	2.19e-06	22.1535
genus.Intestinimonas.id.2062	rs1859797	G	A	0.060368	0.0131793	4.12e-06	20.9812
genus.Intestinimonas.id.2062	rs17067892	C	T	0.107194	0.0250013	6.38e-06	18.3828
genus.Intestinimonas.id.2062	rs72982915	C	T	0.183158	0.0402743	4.91e-06	20.6822
genus.Intestinimonas.id.2062	rs994794	G	C	-0.141905	0.0315074	7.31e-06	20.2848
genus.Intestinimonas.id.2062	rs4113676	A	C	-0.218507	0.0490152	7.42e-06	19.8733
genus.Intestinimonas.id.2062	rs9823439	T	C	-0.0581947	0.0131455	9.86e-06	19.5982
genus.Intestinimonas.id.2062	rs62427239	C	A	0.162658	0.0367647	9.41e-06	19.5744
genus.Intestinimonas.id.2062	rs2276760	A	G	-0.0685233	0.0152546	7.84e-06	20.178
genus.Intestinimonas.id.2062	rs6934519	C	T	0.0692373	0.0151154	8.57e-06	20.9818
genus.Intestinimonas.id.2062	rs1000888	C	G	-0.0585038	0.013219	9.71e-06	19.5871
genus.Lachnoclostridium.id.11308	rs6112314	A	C	-0.0561715	0.0108174	2.43e-07	26.964
genus.Lachnoclostridium.id.11308	rs62285313	A	G	0.0864203	0.0181565	1.58e-06	22.6551
genus.Lachnoclostridium.id.11308	rs78068103	A	G	0.0886199	0.0194248	3.67e-06	20.8137
genus.Lachnoclostridium.id.11308	rs615997	T	C	0.0511752	0.0106491	2.03e-06	23.0939
genus.Lachnoclostridium.id.11308	rs61915992	A	T	0.0803876	0.0172209	2.67e-06	21.7905
genus.Lachnoclostridium.id.11308	rs789029	C	T	-0.0641289	0.0137974	3.75e-06	21.6029
genus.Lachnoclostridium.id.11308	rs12566975	T	C	-0.0468097	0.0105787	9.57e-06	19.5798
genus.Lachnoclostridium.id.11308	rs4738679	G	A	-0.0520267	0.011404	4.42e-06	20.813
genus.Lachnoclostridium.id.11308	rs1031599	G	T	-0.078627	0.0175644	6.31e-06	20.039
genus.Lachnoclostridium.id.11308	rs72829893	G	T	0.117472	0.0268103	5.58e-06	19.1985
genus.Lachnoclostridium.id.11308	rs3821998	C	A	-0.0864066	0.0192519	6.72e-06	20.1439
genus.Lachnoclostridium.id.11308	rs2385421	A	G	0.0746186	0.0180734	7.14e-06	17.0457
genus.Lachnoclostridium.id.11308	rs1528479	G	A	-0.0497798	0.0111919	9.64e-06	19.7832
genus.Lachnoclostridium.id.11308	rs1997204	T	C	-0.108075	0.0242022	5.97e-06	19.9406
genus.Lachnoclostridium.id.11308	rs62028349	G	C	0.0469989	0.0105971	9.17e-06	19.6699
genus.Lachnospira.id.2004	rs13157098	A	G	-0.0768058	0.0155312	5.99e-07	24.4556
genus.Lachnospira.id.2004	rs4923324	G	A	-0.0617321	0.0133387	2.44e-06	21.4189
genus.Lachnospira.id.2004	rs56791201	T	C	0.051823	0.0110697	2.93e-06	21.9167
genus.Lachnospira.id.2004	rs2326833	C	G	-0.078495	0.017109	4.6e-06	21.0491
genus.Lachnospira.id.2004	rs4686798	T	C	0.0531826	0.0113747	2.74e-06	21.8603
genus.Lachnospira.id.2004	rs159484	G	A	0.0794668	0.0176999	6.68e-06	20.1573
genus.Lachnospira.id.2004	rs2520509	A	G	0.0519063	0.011578	7.42e-06	20.099
genus.LachnospiraceaeFCS020group.id.11314	rs7249113	G	A	0.0679483	0.0133496	3.72e-07	25.9073
genus.LachnospiraceaeFCS020group.id.11314	rs12078956	C	G	0.106101	0.0222904	2.15e-06	22.657
genus.LachnospiraceaeFCS020group.id.11314	rs369444	C	G	0.125481	0.0259008	3.15e-06	23.471
genus.LachnospiraceaeFCS020group.id.11314	rs72793667	A	G	-0.116881	0.0246589	1.63e-06	22.4667
genus.LachnospiraceaeFCS020group.id.11314	rs1363769	T	C	-0.200628	0.0449372	1.58e-06	19.933
genus.LachnospiraceaeFCS020group.id.11314	rs10093861	G	A	-0.0568869	0.0121152	3.06e-06	22.0477
genus.LachnospiraceaeFCS020group.id.11314	rs9788306	C	T	-0.062804	0.0130744	1.39e-06	23.0743
genus.LachnospiraceaeFCS020group.id.11314	rs113859143	G	C	-0.108906	0.0242055	2.55e-06	20.2432
genus.LachnospiraceaeFCS020group.id.11314	rs9919338	G	C	-0.0553339	0.0120621	4.91e-06	21.0443
genus.LachnospiraceaeFCS020group.id.11314	rs35035870	T	C	-0.190615	0.0414403	2.62e-06	21.1578
genus.LachnospiraceaeFCS020group.id.11314	rs2862811	T	C	0.0564927	0.0121736	3.92e-06	21.5351
genus.LachnospiraceaeFCS020group.id.11314	rs1254846	G	A	0.105963	0.0232501	5.6e-06	20.7709
genus.LachnospiraceaeFCS020group.id.11314	rs4452603	T	G	0.0604208	0.0135965	8.98e-06	19.748
genus.LachnospiraceaeFCS020group.id.11314	rs2322265	C	T	-0.0666305	0.0141577	5.21e-06	22.1495
genus.LachnospiraceaeFCS020group.id.11314	rs3999074	G	T	-0.0550587	0.0121847	6.55e-06	20.4185
genus.LachnospiraceaeFCS020group.id.11314	rs9308097	A	G	0.055381	0.0123659	7.47e-06	20.0571
genus.LachnospiraceaeNC2004group.id.11316	rs6116753	G	A	0.0994748	0.0209139	2.92e-06	22.6233
genus.LachnospiraceaeNC2004group.id.11316	rs3756315	A	G	-0.0883469	0.0188397	3.33e-06	21.9905
genus.LachnospiraceaeNC2004group.id.11316	rs12127733	G	A	0.115182	0.0246006	3.11e-06	21.9217
genus.LachnospiraceaeNC2004group.id.11316	rs17067076	G	A	-0.154631	0.0352194	5.61e-06	19.2767
genus.LachnospiraceaeNC2004group.id.11316	rs1331592	C	G	0.0948806	0.0208369	5.34e-06	20.7343
genus.LachnospiraceaeNC2004group.id.11316	rs1928659	T	C	0.102522	0.0226445	6.17e-06	20.4978
genus.LachnospiraceaeNC2004group.id.11316	rs1929743	T	C	0.0837206	0.0190318	9.06e-06	19.351
genus.LachnospiraceaeNC2004group.id.11316	rs12863463	G	A	-0.156365	0.0345372	6.04e-06	20.4977
genus.LachnospiraceaeNC2004group.id.11316	rs117467633	T	C	-0.169687	0.0383169	9.13e-06	19.6119
genus.LachnospiraceaeNC2004group.id.11316	rs12208226	C	A	-0.154739	0.0340372	9.75e-06	20.6677
genus.LachnospiraceaeND3007group.id.11317	rs9932954	A	G	-0.0561864	0.0115984	1.25e-06	23.4674
genus.LachnospiraceaeND3007group.id.11317	rs13110238	C	G	-0.0636978	0.0142041	4.48e-06	20.1104
genus.LachnospiraceaeND3007group.id.11317	rs72776675	T	C	-0.0647067	0.014797	8.72e-06	19.1228
genus.LachnospiraceaeND3007group.id.11317	rs2861203	G	A	0.0572304	0.0127279	7.37e-06	20.2181
genus.LachnospiraceaeNK4A136group.id.11319	rs12362320	G	C	0.0573168	0.0115466	8.04e-07	24.6407
genus.LachnospiraceaeNK4A136group.id.11319	rs954878	A	G	-0.0520656	0.0109082	1.78e-06	22.7821
genus.LachnospiraceaeNK4A136group.id.11319	rs7832116	A	G	-0.0714756	0.0151703	3.57e-06	22.1987
genus.LachnospiraceaeNK4A136group.id.11319	rs7616165	G	T	-0.230542	0.0483465	2.77e-06	22.739
genus.LachnospiraceaeNK4A136group.id.11319	rs76193507	A	G	-0.22973	0.0499776	2.93e-06	21.1293
genus.LachnospiraceaeNK4A136group.id.11319	rs11263806	A	G	-0.0524615	0.0116758	5.07e-06	20.1887
genus.LachnospiraceaeNK4A136group.id.11319	rs73044693	A	G	-0.10758	0.0229884	3.57e-06	21.9
genus.LachnospiraceaeNK4A136group.id.11319	rs160061	A	G	0.0513831	0.0108094	2.12e-06	22.5963
genus.LachnospiraceaeNK4A136group.id.11319	rs7073658	T	G	-0.0499621	0.0109693	5.27e-06	20.7456
genus.LachnospiraceaeNK4A136group.id.11319	rs68104925	T	C	-0.0549104	0.0115385	2.37e-06	22.647
genus.LachnospiraceaeNK4A136group.id.11319	rs12611395	A	G	-0.0902532	0.0199652	5.83e-06	20.4351
genus.LachnospiraceaeNK4A136group.id.11319	rs2880566	T	C	0.0599578	0.0134693	5.61e-06	19.8155
genus.LachnospiraceaeNK4A136group.id.11319	rs28540839	A	C	0.0508285	0.0110591	9.34e-06	21.1239
genus.LachnospiraceaeNK4A136group.id.11319	rs59805249	T	C	0.0936162	0.0207982	9.45e-06	20.2605
genus.LachnospiraceaeNK4A136group.id.11319	rs10952110	G	T	0.0487709	0.0109614	9.08e-06	19.7964
genus.LachnospiraceaeNK4A136group.id.11319	rs4955932	T	C	-0.0492283	0.0109388	7.05e-06	20.2531
genus.LachnospiraceaeUCG001.id.11321	rs437876	T	C	0.0784637	0.0144768	7.17e-08	29.3761
genus.LachnospiraceaeUCG001.id.11321	rs985416	C	T	0.0970258	0.0181807	1.46e-07	28.4809
genus.LachnospiraceaeUCG001.id.11321	rs2050911	G	A	0.0751466	0.0153934	1.11e-06	23.8313
genus.LachnospiraceaeUCG001.id.11321	rs10815577	C	G	-0.0683706	0.0143691	1.72e-06	22.6403
genus.LachnospiraceaeUCG001.id.11321	rs573933	T	C	-0.107898	0.0232346	3.11e-06	21.5655
genus.LachnospiraceaeUCG001.id.11321	rs78848836	A	G	-0.118868	0.0259753	3.38e-06	20.9415
genus.LachnospiraceaeUCG001.id.11321	rs9403580	C	T	0.107801	0.0229777	3.47e-06	22.0104
genus.LachnospiraceaeUCG001.id.11321	rs7213933	T	A	-0.0816269	0.01838	9.02e-06	19.7231
genus.LachnospiraceaeUCG001.id.11321	rs8104225	A	G	0.0892098	0.0197665	8.04e-06	20.3688
genus.LachnospiraceaeUCG001.id.11321	rs74034332	G	A	0.168045	0.0382637	3.33e-06	19.2877
genus.LachnospiraceaeUCG001.id.11321	rs62496417	T	G	-0.0748504	0.0165681	5.88e-06	20.4101
genus.LachnospiraceaeUCG001.id.11321	rs2371284	T	C	-0.0761893	0.0170127	7.56e-06	20.0559
genus.LachnospiraceaeUCG001.id.11321	rs12131224	C	T	0.117095	0.02591	7.4e-06	20.4243
genus.LachnospiraceaeUCG001.id.11321	rs4981345	T	C	-0.0681973	0.0149831	6.09e-06	20.7171
genus.LachnospiraceaeUCG001.id.11321	rs79476906	T	A	-0.087088	0.0197008	8.27e-06	19.541
genus.LachnospiraceaeUCG001.id.11321	rs7341608	T	C	-0.0784757	0.0177648	9.48e-06	19.5142
genus.LachnospiraceaeUCG004.id.11324	rs12747809	G	A	-0.062197	0.0125685	8.65e-07	24.4892
genus.LachnospiraceaeUCG004.id.11324	rs2882478	G	A	-0.0577091	0.0118338	1.21e-06	23.7814
genus.LachnospiraceaeUCG004.id.11324	rs12673420	G	A	0.0554351	0.0118375	2.98e-06	21.9305
genus.LachnospiraceaeUCG004.id.11324	rs2444793	C	T	-0.0542433	0.0118188	4.77e-06	21.0644
genus.LachnospiraceaeUCG004.id.11324	rs2726805	A	G	0.0548397	0.0120844	6.3e-06	20.5938
genus.LachnospiraceaeUCG004.id.11324	rs11128180	A	G	0.0648288	0.0140126	4.52e-06	21.4041
genus.LachnospiraceaeUCG004.id.11324	rs12894272	A	G	0.0579792	0.0125229	4.34e-06	21.4356
genus.LachnospiraceaeUCG004.id.11324	rs233486	A	G	-0.0799088	0.017766	6.28e-06	20.2307
genus.LachnospiraceaeUCG004.id.11324	rs35182105	A	G	-0.109724	0.024221	4.87e-06	20.5221
genus.LachnospiraceaeUCG004.id.11324	rs6656451	C	T	-0.05436	0.011947	5.57e-06	20.7034
genus.LachnospiraceaeUCG004.id.11324	rs12072562	T	C	0.133104	0.0303566	7.07e-06	19.2254
genus.LachnospiraceaeUCG004.id.11324	rs2706242	G	C	-0.0901399	0.0199712	9.84e-06	20.3716
genus.LachnospiraceaeUCG004.id.11324	rs7629954	A	G	0.108441	0.023825	5.77e-06	20.7167
genus.LachnospiraceaeUCG008.id.11328	rs10793103	C	T	0.0974344	0.0181279	9.35e-08	28.8887
genus.LachnospiraceaeUCG008.id.11328	rs9873555	G	C	-0.121162	0.0233467	2.41e-07	26.9326
genus.LachnospiraceaeUCG008.id.11328	rs13024781	T	C	-0.0798769	0.0168846	2.29e-06	22.3801
genus.LachnospiraceaeUCG008.id.11328	rs10741777	T	C	-0.0973842	0.0194791	7.69e-07	24.9941
genus.LachnospiraceaeUCG008.id.11328	rs955844	A	C	0.112064	0.0228369	1.81e-06	24.0801
genus.LachnospiraceaeUCG008.id.11328	rs67078837	T	C	-0.0845848	0.0170693	7.68e-07	24.5559
genus.LachnospiraceaeUCG008.id.11328	rs62277846	C	T	0.102292	0.0212319	1.59e-06	23.2118
genus.LachnospiraceaeUCG008.id.11328	rs10801803	G	A	-0.117029	0.0243085	1.4e-06	23.1778
genus.LachnospiraceaeUCG008.id.11328	rs61944774	A	G	0.179838	0.0393797	6.34e-06	20.8554
genus.LachnospiraceaeUCG008.id.11328	rs75356640	G	A	0.136523	0.0303128	9.83e-06	20.2844
genus.LachnospiraceaeUCG008.id.11328	rs57254474	G	A	0.0886511	0.0199045	6.92e-06	19.8365
genus.LachnospiraceaeUCG008.id.11328	rs57091572	A	G	-0.110443	0.0235801	2.86e-06	21.9372
genus.LachnospiraceaeUCG010.id.11330	rs11192447	A	G	0.126592	0.024345	4.69e-07	27.0392
genus.LachnospiraceaeUCG010.id.11330	rs9981767	A	C	0.0655062	0.0131994	9.96e-07	24.6295
genus.LachnospiraceaeUCG010.id.11330	rs74315802	G	T	0.0867262	0.0183477	3.19e-06	22.3428
genus.LachnospiraceaeUCG010.id.11330	rs12346653	C	T	0.0657686	0.0139569	2.7e-06	22.2053
genus.LachnospiraceaeUCG010.id.11330	rs10414815	T	C	0.10453	0.0230253	4.24e-06	20.6096
genus.LachnospiraceaeUCG010.id.11330	rs72761829	A	T	0.111884	0.0238893	2.58e-06	21.9344
genus.LachnospiraceaeUCG010.id.11330	rs72894957	G	A	0.222263	0.0486425	5.68e-06	20.8786
genus.LachnospiraceaeUCG010.id.11330	rs336138	G	T	0.0779543	0.0171865	7.48e-06	20.5733
genus.LachnospiraceaeUCG010.id.11330	rs4576377	A	C	-0.0572001	0.0127043	7.63e-06	20.2718
genus.LachnospiraceaeUCG010.id.11330	rs2833528	C	T	-0.0562148	0.0127763	9.92e-06	19.3594
genus.LachnospiraceaeUCG010.id.11330	rs2153460	A	T	-0.0684038	0.0156562	9.17e-06	19.0893
genus.LachnospiraceaeUCG010.id.11330	rs17730011	G	A	-0.0702357	0.015706	7.85e-06	19.9979
genus.Lactobacillus.id.1837	rs921925	A	C	0.0985077	0.0203229	9.72e-07	23.4947
genus.Lactobacillus.id.1837	rs16861661	G	A	-0.183147	0.038148	1.28e-06	23.0492
genus.Lactobacillus.id.1837	rs768253	T	G	-0.079195	0.0171791	4.25e-06	21.2518
genus.Lactobacillus.id.1837	rs11674854	C	T	-0.0852686	0.0176504	1.59e-06	23.3384
genus.Lactobacillus.id.1837	rs328312	T	A	0.0815092	0.0169441	1.41e-06	23.1406
genus.Lactobacillus.id.1837	rs6092149	A	T	-0.0801344	0.017149	3.29e-06	21.8355
genus.Lactobacillus.id.1837	rs75127669	C	A	0.139784	0.0310414	6.83e-06	20.2783
genus.Lactobacillus.id.1837	rs77478751	A	G	-0.219886	0.0475759	7.33e-06	21.3609
genus.Lactobacillus.id.1837	rs1530559	G	A	0.0804001	0.0178207	4.93e-06	20.3545
genus.Lactobacillus.id.1837	rs62314653	C	A	0.187692	0.0394585	2.24e-06	22.6262
genus.Lactobacillus.id.1837	rs7399658	G	A	-0.107134	0.0221883	3.12e-06	23.3134
genus.Lactobacillus.id.1837	rs12693845	C	T	-0.0805447	0.0177429	8.96e-06	20.6075
genus.Lactococcus.id.1851	rs34757988	G	C	0.122294	0.0228976	8.95e-08	28.5252
genus.Lactococcus.id.1851	rs757872	G	C	0.140799	0.027582	4.37e-07	26.0585
genus.Lactococcus.id.1851	rs123059	T	C	-0.13671	0.0274694	1.27e-06	24.7686
genus.Lactococcus.id.1851	rs4766997	C	T	0.114599	0.023839	2.06e-06	23.1093
genus.Lactococcus.id.1851	rs10417872	T	G	0.118306	0.024522	1.29e-06	23.2756
genus.Lactococcus.id.1851	rs6674304	C	T	0.200758	0.0442121	6.18e-06	20.6187
genus.Lactococcus.id.1851	rs7992246	T	C	0.104232	0.0230786	4.45e-06	20.3977
genus.Lactococcus.id.1851	rs55910161	C	T	0.146426	0.0307367	2.36e-06	22.6946
genus.Lactococcus.id.1851	rs12621813	G	A	0.108423	0.0239978	6.61e-06	20.4125
genus.Lactococcus.id.1851	rs2293361	C	T	-0.199221	0.0430969	1.4e-06	21.3687
genus.Lactococcus.id.1851	rs17168302	G	A	0.191857	0.0424761	6.29e-06	20.4016
genus.Marvinbryantia.id.2005	rs61884471	G	A	0.124426	0.0248431	1.01e-06	25.0849
genus.Marvinbryantia.id.2005	rs2724813	A	G	-0.0840769	0.0167551	6.28e-07	25.1803
genus.Marvinbryantia.id.2005	rs1187983	C	T	-0.0935456	0.0193174	2.02e-06	23.4502
genus.Marvinbryantia.id.2005	rs2842896	C	T	-0.0649396	0.0131146	7.25e-07	24.5192
genus.Marvinbryantia.id.2005	rs11645029	G	C	-0.060618	0.0131551	4.15e-06	21.2331
genus.Marvinbryantia.id.2005	rs12963345	G	C	-0.059681	0.0132289	6.6e-06	20.353
genus.Marvinbryantia.id.2005	rs2863363	A	G	0.0634861	0.0136323	3.11e-06	21.688
genus.Marvinbryantia.id.2005	rs72948274	A	C	-0.126354	0.0272212	3.26e-06	21.5459
genus.Marvinbryantia.id.2005	rs146541147	G	A	0.118845	0.0268423	6.86e-06	19.6031
genus.Marvinbryantia.id.2005	rs11620597	T	C	0.119479	0.0271688	7.8e-06	19.3395
genus.Marvinbryantia.id.2005	rs8006832	G	T	-0.0952415	0.0216699	6.58e-06	19.317
genus.Marvinbryantia.id.2005	rs3125832	A	C	0.0679323	0.015012	5.03e-06	20.4774
genus.Methanobrevibacter.id.123	rs76029318	T	C	0.222849	0.0454319	1.08e-06	24.0602
genus.Methanobrevibacter.id.123	rs10202904	T	G	-0.112811	0.0239106	3.09e-06	22.2598
genus.Methanobrevibacter.id.123	rs894996	C	A	0.214213	0.0456045	3.82e-06	22.0635
genus.Methanobrevibacter.id.123	rs11018665	A	T	0.113013	0.0254343	7.03e-06	19.7433
genus.Methanobrevibacter.id.123	rs1334944	T	C	0.115197	0.0255492	7.61e-06	20.3293
genus.Methanobrevibacter.id.123	rs6776814	T	C	-0.188956	0.0419905	8.05e-06	20.2498
genus.Methanobrevibacter.id.123	rs4779844	G	C	0.109639	0.0247979	9.28e-06	19.5478
genus.Methanobrevibacter.id.123	rs4802933	A	G	-0.135628	0.0308139	9.74e-06	19.3735
genus.Odoribacter.id.952	rs503751	C	G	0.0618294	0.0118887	2.08e-07	27.0474
genus.Odoribacter.id.952	rs77779484	G	A	-0.133489	0.0268526	6.56e-07	24.7127
genus.Odoribacter.id.952	rs10423795	C	T	0.0550695	0.0121164	6.58e-06	20.6573
genus.Odoribacter.id.952	rs6856150	G	A	0.0881922	0.0194146	6.06e-06	20.6349
genus.Odoribacter.id.952	rs10093869	A	G	-0.0577795	0.0125389	3.67e-06	21.2337
genus.Odoribacter.id.952	rs4793970	A	G	-0.0576329	0.0129154	6.03e-06	19.9125
genus.Odoribacter.id.952	rs74553962	T	G	0.121449	0.0264106	9.49e-06	21.1461
genus.Odoribacter.id.952	rs28417404	A	G	-0.0726896	0.0161372	3.68e-06	20.2903
genus.Odoribacter.id.952	rs16918425	A	T	0.0999781	0.0223785	8.85e-06	19.9595
genus.Olsenella.id.822	rs1035588	A	G	-0.108148	0.0236848	4.86e-06	20.8497
genus.Olsenella.id.822	rs62112538	C	T	-0.19943	0.0407033	1.19e-06	24.0062
genus.Olsenella.id.822	rs35225860	A	G	-0.223604	0.0482391	3.87e-06	21.4862
genus.Olsenella.id.822	rs72691585	C	A	-0.249079	0.0520814	2.95e-06	22.8722
genus.Olsenella.id.822	rs9460691	C	A	0.119966	0.0268645	7.28e-06	19.9415
genus.Olsenella.id.822	rs17148768	G	A	0.140434	0.0295602	2.2e-06	22.57
genus.Olsenella.id.822	rs61090148	A	G	-0.104783	0.0231343	6.44e-06	20.5148
genus.Olsenella.id.822	rs7540303	C	T	0.108044	0.023638	5.32e-06	20.892
genus.Olsenella.id.822	rs2759329	G	A	-0.111131	0.0237218	3.43e-06	21.9471
genus.Olsenella.id.822	rs6046522	C	T	0.122938	0.0269928	4.48e-06	20.7434
genus.Olsenella.id.822	rs8066522	G	A	-0.106529	0.0240379	9.7e-06	19.64
genus.Oscillibacter.id.2063	rs234108	A	G	0.0749553	0.0152632	9.16e-07	24.1164
genus.Oscillibacter.id.2063	rs36095275	C	T	-0.0752368	0.0156861	1.4e-06	23.0054
genus.Oscillibacter.id.2063	rs11627628	T	C	0.143961	0.0290223	1.01e-06	24.605
genus.Oscillibacter.id.2063	rs9393920	A	G	-0.0744662	0.0151081	9.92e-07	24.294
genus.Oscillibacter.id.2063	rs133832	A	C	-0.0795527	0.0162411	1.15e-06	23.9928
genus.Oscillibacter.id.2063	rs12649930	T	G	0.121589	0.0259612	4.09e-06	21.935
genus.Oscillibacter.id.2063	rs75453768	G	T	0.12212	0.0268629	5.35e-06	20.6665
genus.Oscillibacter.id.2063	rs16866406	A	G	0.0988765	0.0208795	3.08e-06	22.4256
genus.Oscillibacter.id.2063	rs761240	T	G	-0.17664	0.0388812	2.04e-06	20.6394
genus.Oscillibacter.id.2063	rs4506202	A	G	-0.0711323	0.0152261	3.21e-06	21.8251
genus.Oscillibacter.id.2063	rs61883564	A	G	-0.101351	0.0221016	3.39e-06	21.0288
genus.Oscillibacter.id.2063	rs16934185	A	G	-0.129568	0.028157	4.38e-06	21.1748
genus.Oscillibacter.id.2063	rs12417956	C	G	0.0785431	0.0174075	6.03e-06	20.3585
genus.Oscillibacter.id.2063	rs6901560	C	G	0.0855032	0.018693	6.21e-06	20.9221
genus.Oscillibacter.id.2063	rs62206502	C	A	-0.0681423	0.0151349	6.6e-06	20.271
genus.Oscillibacter.id.2063	rs137917150	T	A	-0.174992	0.0388394	4.62e-06	20.2998
genus.Oscillibacter.id.2063	rs11990279	T	C	-0.0824934	0.0180457	4.94e-06	20.8972
genus.Oscillospira.id.2064	rs12206468	G	A	-0.133016	0.0269733	1.04e-06	24.3185
genus.Oscillospira.id.2064	rs73038677	T	A	-0.08321	0.0168666	1.09e-06	24.3388
genus.Oscillospira.id.2064	rs1954532	T	C	-0.0826246	0.0175252	2.27e-06	22.2277
genus.Oscillospira.id.2064	rs28889936	A	C	0.114051	0.0252838	3.37e-06	20.3475
genus.Oscillospira.id.2064	rs751183	T	C	-0.0774322	0.0172216	6.85e-06	20.2162
genus.Oscillospira.id.2064	rs8076323	A	G	0.0715392	0.0156539	5.61e-06	20.8855
genus.Oscillospira.id.2064	rs72866977	A	C	-0.130569	0.0281674	5.63e-06	21.4875
genus.Oscillospira.id.2064	rs62422654	C	T	0.0898456	0.0198088	6.47e-06	20.572
genus.Oscillospira.id.2064	rs12925026	T	C	0.13559	0.030678	9.31e-06	19.5345
genus.Oxalobacter.id.2978	rs4428215	G	A	0.130293	0.0242237	7.51e-08	28.9307
genus.Oxalobacter.id.2978	rs736744	C	T	0.117882	0.0211262	2.57e-08	31.1352
genus.Oxalobacter.id.2978	rs6000536	C	T	-0.130992	0.0253804	2.06e-07	26.6374
genus.Oxalobacter.id.2978	rs36057338	G	T	0.207847	0.0421439	8.8e-07	24.323
genus.Oxalobacter.id.2978	rs6071435	T	A	-0.105512	0.021489	1.07e-06	24.1088
genus.Oxalobacter.id.2978	rs12002250	A	C	0.217122	0.0466317	1.42e-06	21.6793
genus.Oxalobacter.id.2978	rs1569853	T	C	-0.138078	0.0296981	3.65e-06	21.6166
genus.Oxalobacter.id.2978	rs11108500	A	G	-0.199099	0.0427327	3.74e-06	21.7079
genus.Oxalobacter.id.2978	rs10464997	G	A	0.137691	0.0294804	3.3e-06	21.8145
genus.Oxalobacter.id.2978	rs111966731	T	C	0.213114	0.047162	7.3e-06	20.4193
genus.Oxalobacter.id.2978	rs6993398	G	A	0.127217	0.0278855	7.13e-06	20.813
genus.Oxalobacter.id.2978	rs3862635	C	T	-0.172142	0.0394026	9.19e-06	19.0864
genus.Parabacteroides.id.954	rs60884758	C	T	-0.0702667	0.0142249	5.71e-07	24.4006
genus.Parabacteroides.id.954	rs3860755	G	C	0.0558784	0.0116625	1.71e-06	22.9566
genus.Parabacteroides.id.954	rs4236095	G	A	0.0761961	0.0157042	1.93e-06	23.5416
genus.Parabacteroides.id.954	rs115602804	G	A	0.10308	0.0222736	1.93e-06	21.4176
genus.Parabacteroides.id.954	rs114567323	T	C	0.186478	0.0405199	5.65e-06	21.1795
genus.Parabacteroides.id.954	rs7298818	C	T	0.0888832	0.0200902	8.54e-06	19.5736
genus.Parabacteroides.id.954	rs6657302	T	C	-0.10452	0.0225521	9.76e-06	21.4794
genus.Parabacteroides.id.954	rs11965579	G	C	0.162824	0.0381863	8.87e-06	18.1811
genus.Parabacteroides.id.954	rs17141986	G	C	0.0500303	0.0111459	7.27e-06	20.1481
genus.Parabacteroides.id.954	rs72893646	A	T	-0.0715594	0.0156668	8.83e-06	20.8629
genus.Paraprevotella.id.962	rs2081023	A	G	-0.122561	0.0236507	2.64e-07	26.8543
genus.Paraprevotella.id.962	rs9900242	A	G	-0.0852967	0.0175212	1.14e-06	23.6994
genus.Paraprevotella.id.962	rs9602779	A	C	-0.106692	0.0220264	6.93e-07	23.4627
genus.Paraprevotella.id.962	rs140997932	T	C	-0.162376	0.0354178	2.11e-06	21.0183
genus.Paraprevotella.id.962	rs145020347	A	G	-0.12465	0.0262323	4.03e-06	22.5793
genus.Paraprevotella.id.962	rs4767113	C	T	0.0882466	0.018382	2.14e-06	23.0469
genus.Paraprevotella.id.962	rs3008582	T	C	0.10572	0.0227246	4.36e-06	21.6433
genus.Paraprevotella.id.962	rs4756632	G	T	-0.138905	0.0289897	3.82e-06	22.9589
genus.Paraprevotella.id.962	rs10842464	T	C	-0.0758215	0.0172568	6.6e-06	19.3048
genus.Paraprevotella.id.962	rs3801748	G	A	0.0779721	0.0171691	5.2e-06	20.6244
genus.Paraprevotella.id.962	rs7240324	T	G	-0.10229	0.0226948	5.96e-06	20.315
genus.Paraprevotella.id.962	rs17109926	A	G	-0.0988335	0.0216172	6.75e-06	20.9031
genus.Paraprevotella.id.962	rs17785622	A	G	0.248065	0.0524304	1.93e-06	22.3855
genus.Parasutterella.id.2892	rs2387977	T	C	-0.0681778	0.0134756	5.38e-07	25.5972
genus.Parasutterella.id.2892	rs7572229	G	A	0.066273	0.0132736	6.32e-07	24.9285
genus.Parasutterella.id.2892	rs35414597	T	A	-0.0684946	0.0142143	1.51e-06	23.2199
genus.Parasutterella.id.2892	rs6828768	C	T	0.0636852	0.0132645	1.78e-06	23.0512
genus.Parasutterella.id.2892	rs10899911	A	G	-0.0717102	0.0148151	1.15e-06	23.4288
genus.Parasutterella.id.2892	rs7303158	C	T	0.0646859	0.0134256	1.33e-06	23.2141
genus.Parasutterella.id.2892	rs78383039	T	C	-0.146315	0.0297119	1.57e-06	24.2501
genus.Parasutterella.id.2892	rs35055552	T	C	0.109554	0.0235433	3.35e-06	21.6533
genus.Parasutterella.id.2892	rs2090816	A	C	0.0840967	0.0177315	2.9e-06	22.494
genus.Parasutterella.id.2892	rs1403396	A	T	-0.0756729	0.0159035	2.76e-06	22.6411
genus.Parasutterella.id.2892	rs55877868	A	C	-0.104458	0.0228089	2.87e-06	20.9735
genus.Parasutterella.id.2892	rs8039785	T	G	0.0618345	0.0133	3.62e-06	21.6151
genus.Parasutterella.id.2892	rs823424	G	A	-0.0713448	0.0156958	4.95e-06	20.6613
genus.Parasutterella.id.2892	rs7311004	T	C	-0.0617522	0.0136438	5.92e-06	20.4848
genus.Parasutterella.id.2892	rs62273907	A	G	0.229468	0.0502262	5.88e-06	20.873
genus.Parasutterella.id.2892	rs6809952	G	A	-0.0684957	0.0150892	8.13e-06	20.6062
genus.Parasutterella.id.2892	rs11715853	G	A	-0.0662952	0.0146114	6.23e-06	20.5864
genus.Peptococcus.id.2037	rs75754569	C	G	0.181434	0.0319429	1.1e-08	32.2619
genus.Peptococcus.id.2037	rs77681628	C	T	0.200307	0.0387328	2.69e-07	26.7446
genus.Peptococcus.id.2037	rs10031059	T	C	-0.121167	0.0225844	1.24e-07	28.7838
genus.Peptococcus.id.2037	rs6918730	G	A	0.135311	0.0289742	1.15e-06	21.8092
genus.Peptococcus.id.2037	rs413827	G	A	0.110229	0.0237523	3.3e-06	21.5369
genus.Peptococcus.id.2037	rs2054133	G	A	0.0895433	0.0188332	2.14e-06	22.6058
genus.Peptococcus.id.2037	rs11001941	G	A	-0.195611	0.0392217	1.33e-06	24.8734
genus.Peptococcus.id.2037	rs7033353	T	G	0.090152	0.018995	2.22e-06	22.5254
genus.Peptococcus.id.2037	rs5770862	T	C	0.162018	0.0356813	3.22e-06	20.6179
genus.Peptococcus.id.2037	rs34282744	G	C	0.191797	0.0399832	1.84e-06	23.0107
genus.Peptococcus.id.2037	rs72850165	T	C	-0.134304	0.0300423	5.74e-06	19.9853
genus.Peptococcus.id.2037	rs11030569	A	T	-0.17402	0.0374133	3.13e-06	21.6345
genus.Peptococcus.id.2037	rs7766680	G	C	0.0976832	0.0214155	3.51e-06	20.8057
genus.Peptococcus.id.2037	rs74592222	G	A	0.137957	0.0302965	8.55e-06	20.7349
genus.Peptococcus.id.2037	rs36121075	A	G	-0.14067	0.030628	6.99e-06	21.0944
genus.Peptococcus.id.2037	rs12069354	C	T	0.16763	0.03795	9.28e-06	19.5109
genus.Phascolarctobacterium.id.2168	rs75882962	T	C	0.0968661	0.0190575	3.19e-07	25.8352
genus.Phascolarctobacterium.id.2168	rs56157888	A	C	0.0954864	0.0193976	1.09e-06	24.2318
genus.Phascolarctobacterium.id.2168	rs56069061	G	A	-0.111306	0.0230694	1.87e-06	23.2789
genus.Phascolarctobacterium.id.2168	rs74540770	G	A	-0.121014	0.0258621	3.6e-06	21.8951
genus.Phascolarctobacterium.id.2168	rs76124218	C	G	-0.159361	0.0344532	2.67e-06	21.3946
genus.Phascolarctobacterium.id.2168	rs6427992	G	C	-0.0652458	0.0137508	2.09e-06	22.5137
genus.Phascolarctobacterium.id.2168	rs12618201	A	G	0.0641657	0.0138202	3.38e-06	21.5565
genus.Phascolarctobacterium.id.2168	rs74847270	A	G	-0.104889	0.0230998	5.73e-06	20.6179
genus.Phascolarctobacterium.id.2168	rs1264476	T	G	0.0767335	0.0166041	4.3e-06	21.3569
genus.Phascolarctobacterium.id.2168	rs28525131	G	A	-0.118657	0.0269048	8.23e-06	19.4503
genus.Phascolarctobacterium.id.2168	rs7982713	G	A	0.0726922	0.0163201	9.72e-06	19.8395
genus.Phascolarctobacterium.id.2168	rs11929846	T	C	-0.0697199	0.0157969	8.88e-06	19.4791
genus.Prevotella7.id.11182	rs430270	A	C	0.139155	0.0297055	2.87e-06	21.9444
genus.Prevotella7.id.11182	rs57404562	C	A	0.155486	0.0316057	6.22e-07	24.2022
genus.Prevotella7.id.11182	rs9959718	G	A	0.133012	0.0275361	1.9e-06	23.3333
genus.Prevotella7.id.11182	rs9608249	A	G	-0.158213	0.0336317	2.07e-06	22.1304
genus.Prevotella7.id.11182	rs2240542	C	T	0.12085	0.0261776	4.84e-06	21.3124
genus.Prevotella7.id.11182	rs2918132	C	T	-0.114648	0.0254916	6.42e-06	20.2275
genus.Prevotella7.id.11182	rs16937247	G	C	0.146098	0.0351529	9.64e-06	17.2729
genus.Prevotella7.id.11182	rs118038478	A	G	0.205676	0.0468917	7.85e-06	19.2386
genus.Prevotella7.id.11182	rs12124567	A	G	-0.121281	0.0275017	9.49e-06	19.4477
genus.Prevotella7.id.11182	rs12195431	T	C	0.196528	0.0442322	8.73e-06	19.7411
genus.Prevotella7.id.11182	rs9426434	T	C	-0.123657	0.0278514	9.72e-06	19.7126
genus.Prevotella7.id.11182	rs79263163	A	C	-0.143982	0.031501	7.51e-06	20.8914
genus.Prevotella9.id.11183	rs111509883	T	C	0.171131	0.0347624	1.24e-06	24.2346
genus.Prevotella9.id.11183	rs2683313	A	G	-0.0724576	0.0151603	1.69e-06	22.843
genus.Prevotella9.id.11183	rs117271932	A	G	0.208089	0.0440393	2.82e-06	22.3263
genus.Prevotella9.id.11183	rs10512344	C	G	0.247373	0.0544087	3.19e-06	20.6713
genus.Prevotella9.id.11183	rs9428102	A	G	-0.0778844	0.0176068	4.62e-06	19.5677
genus.Prevotella9.id.11183	rs746764	T	C	-0.0915772	0.0193245	2.04e-06	22.4573
genus.Prevotella9.id.11183	rs16966465	G	C	0.0743348	0.0165291	9.33e-06	20.225
genus.Prevotella9.id.11183	rs2104588	T	C	0.105558	0.023773	8.13e-06	19.7159
genus.Prevotella9.id.11183	rs11199734	A	T	0.0770209	0.0169462	7e-06	20.6572
genus.Prevotella9.id.11183	rs7232121	G	C	0.0671292	0.014423	3.76e-06	21.6628
genus.Prevotella9.id.11183	rs11685699	C	T	-0.141357	0.0295665	2.03e-06	22.858
genus.Prevotella9.id.11183	rs9613013	G	A	0.0917591	0.0202697	6.1e-06	20.493
genus.Prevotella9.id.11183	rs2495052	A	G	0.0838978	0.0188523	8.97e-06	19.8049
genus.Prevotella9.id.11183	rs72815774	T	C	-0.176186	0.0393068	8.78e-06	20.0913
genus.Prevotella9.id.11183	rs4968431	G	T	0.0640113	0.0144162	8.58e-06	19.7156
genus.Prevotella9.id.11183	rs7976209	T	C	-0.0870786	0.0197951	7.28e-06	19.3513
genus.Prevotella9.id.11183	rs12648235	T	C	0.0785902	0.0177676	7.39e-06	19.5651
genus.Prevotella9.id.11183	rs1304512	G	A	0.0761593	0.0165885	5.29e-06	21.0782
genus.Prevotella9.id.11183	rs7237249	C	T	-0.0823764	0.0182126	8.93e-06	20.4579
genus.RikenellaceaeRC9gutgroup.id.11191	rs2900503	G	T	-0.172329	0.0326671	1.55e-07	27.8289
genus.RikenellaceaeRC9gutgroup.id.11191	rs17582787	A	G	-0.157739	0.0339924	3.55e-06	21.5335
genus.RikenellaceaeRC9gutgroup.id.11191	rs7113155	G	C	0.114423	0.0247798	5.26e-06	21.322
genus.RikenellaceaeRC9gutgroup.id.11191	rs4270579	G	A	-0.118021	0.0271041	5.46e-06	18.9605
genus.RikenellaceaeRC9gutgroup.id.11191	rs2998141	T	C	-0.136346	0.0293073	4.42e-06	21.644
genus.RikenellaceaeRC9gutgroup.id.11191	rs4717843	G	T	-0.119376	0.0260548	4.72e-06	20.9922
genus.RikenellaceaeRC9gutgroup.id.11191	rs9887954	G	A	-0.114849	0.0249013	4.81e-06	21.2723
genus.RikenellaceaeRC9gutgroup.id.11191	rs7193937	G	C	0.124153	0.027741	6.19e-06	20.0296
genus.RikenellaceaeRC9gutgroup.id.11191	rs80309088	G	A	0.17405	0.0383423	4.56e-06	20.6059
genus.RikenellaceaeRC9gutgroup.id.11191	rs12501673	A	G	0.116395	0.0262253	6.29e-06	19.6983
genus.RikenellaceaeRC9gutgroup.id.11191	rs17032291	T	C	-0.169579	0.0368251	6.61e-06	21.2057
genus.RikenellaceaeRC9gutgroup.id.11191	rs2074881	T	C	-0.142236	0.032391	9.45e-06	19.2828
genus.RikenellaceaeRC9gutgroup.id.11191	rs7712231	A	G	0.156284	0.0350462	7.97e-06	19.8859
genus.Romboutsia.id.11347	rs61841503	G	A	0.092888	0.0171454	4e-08	29.351
genus.Romboutsia.id.11347	rs10279978	A	G	-0.0622202	0.0127675	1.17e-06	23.7492
genus.Romboutsia.id.11347	rs16843578	C	T	-0.0875276	0.0196779	5.08e-06	19.7849
genus.Romboutsia.id.11347	rs77702691	A	G	-0.094406	0.0208544	7.37e-06	20.4928
genus.Romboutsia.id.11347	rs75987356	G	A	-0.129578	0.0280454	6.71e-06	21.3472
genus.Romboutsia.id.11347	rs75200530	T	G	-0.190644	0.0421065	5.07e-06	20.4998
genus.Romboutsia.id.11347	rs9567264	C	T	0.0580018	0.0127495	5.76e-06	20.6966
genus.Romboutsia.id.11347	rs34302036	A	G	0.0550261	0.0120835	5.88e-06	20.7374
genus.Romboutsia.id.11347	rs7109293	A	G	0.0919112	0.0205738	6.98e-06	19.9575
genus.Romboutsia.id.11347	rs114398731	G	C	-0.131039	0.0293815	7.96e-06	19.8907
genus.Romboutsia.id.11347	rs28603357	T	C	-0.214911	0.0474739	8.52e-06	20.4931
genus.Romboutsia.id.11347	rs11221428	T	C	-0.0726779	0.0158263	6.49e-06	21.0885
genus.Romboutsia.id.11347	rs9389266	T	G	0.0722815	0.0162353	9.38e-06	19.8213
genus.Romboutsia.id.11347	rs62504452	A	G	-0.0710048	0.0156654	4.66e-06	20.5443
genus.Roseburia.id.2012	rs2034589	G	C	0.0629765	0.0123489	5.01e-07	26.0076
genus.Roseburia.id.2012	rs116270582	T	A	-0.153844	0.0329324	1.2e-06	21.823
genus.Roseburia.id.2012	rs2160994	T	C	0.0550687	0.0112481	9.7e-07	23.969
genus.Roseburia.id.2012	rs16910295	T	C	-0.0980434	0.020957	2.91e-06	21.8867
genus.Roseburia.id.2012	rs12740451	T	C	0.0697527	0.0153607	7.34e-06	20.6205
genus.Roseburia.id.2012	rs6445851	G	A	-0.0497336	0.0108158	3.53e-06	21.1437
genus.Roseburia.id.2012	rs9300744	C	T	-0.0588452	0.0126228	4.75e-06	21.7326
genus.Roseburia.id.2012	rs2943022	T	C	0.0493786	0.0106763	4.11e-06	21.3911
genus.Roseburia.id.2012	rs6930661	C	T	-0.0961587	0.0204975	2.48e-06	22.0078
genus.Roseburia.id.2012	rs4748237	G	C	0.0488326	0.0106404	4.67e-06	21.0621
genus.Roseburia.id.2012	rs147990086	A	G	-0.0578936	0.01324	8.93e-06	19.1199
genus.Roseburia.id.2012	rs329182	T	C	0.0690327	0.0152884	5.9e-06	20.3885
genus.Roseburia.id.2012	rs302266	T	C	-0.0777312	0.0172985	8.13e-06	20.1917
genus.Roseburia.id.2012	rs75326254	C	T	-0.104628	0.0230897	7.5e-06	20.5332
genus.Roseburia.id.2012	rs55858165	A	C	0.179284	0.0404954	9.99e-06	19.6008
genus.Roseburia.id.2012	rs57466170	C	T	0.0741405	0.0171601	8.3e-06	18.6669
genus.Roseburia.id.2012	rs78753150	A	C	0.0968739	0.0214067	9.98e-06	20.4793
genus.Ruminiclostridium5.id.11355	rs243585	C	G	-0.0585939	0.0121017	1.33e-06	23.443
genus.Ruminiclostridium5.id.11355	rs2286384	G	C	-0.0518814	0.0107482	1.44e-06	23.2997
genus.Ruminiclostridium5.id.11355	rs79968837	A	G	-0.0950311	0.0193507	1.15e-06	24.1177
genus.Ruminiclostridium5.id.11355	rs2482038	C	A	0.0518991	0.0108777	1.7e-06	22.7639
genus.Ruminiclostridium5.id.11355	rs113753996	T	C	0.0820689	0.0174463	3.99e-06	22.1285
genus.Ruminiclostridium5.id.11355	rs1492620	T	C	-0.0830505	0.0180073	3.53e-06	21.271
genus.Ruminiclostridium5.id.11355	rs2791343	T	C	0.051717	0.0113369	5.54e-06	20.8104
genus.Ruminiclostridium5.id.11355	rs10827477	A	G	-0.0547387	0.0115163	2.19e-06	22.5922
genus.Ruminiclostridium5.id.11355	rs6121460	G	A	0.0932955	0.0199206	2.64e-06	21.934
genus.Ruminiclostridium5.id.11355	rs2801960	C	G	0.0520975	0.0115111	6.21e-06	20.4832
genus.Ruminiclostridium5.id.11355	rs8053158	A	G	-0.0740543	0.0159151	5.9e-06	21.6512
genus.Ruminiclostridium5.id.11355	rs1223978	T	C	0.0484169	0.0108254	8.16e-06	20.0034
genus.Ruminiclostridium5.id.11355	rs73002572	G	C	0.181548	0.0414078	8.82e-06	19.2227
genus.Ruminiclostridium5.id.11355	rs2833828	G	A	0.0489617	0.0108702	6.82e-06	20.2879
genus.Ruminiclostridium5.id.11355	rs4955951	A	G	-0.0713749	0.0165826	9.96e-06	18.5261
genus.Ruminiclostridium6.id.11356	rs1756364	G	T	0.0999189	0.0197169	2.54e-07	25.6815
genus.Ruminiclostridium6.id.11356	rs71414120	T	G	0.200894	0.0406434	1.08e-06	24.4317
genus.Ruminiclostridium6.id.11356	rs61060922	T	G	0.15913	0.0322283	1.09e-06	24.3796
genus.Ruminiclostridium6.id.11356	rs79968172	G	A	0.11614	0.0243083	1.66e-06	22.8271
genus.Ruminiclostridium6.id.11356	rs77193512	A	G	0.0736533	0.0153163	1.3e-06	23.1246
genus.Ruminiclostridium6.id.11356	rs11992182	A	C	0.0625299	0.0137876	4.65e-06	20.5684
genus.Ruminiclostridium6.id.11356	rs72991535	T	G	0.135604	0.0295174	4.95e-06	21.1051
genus.Ruminiclostridium6.id.11356	rs663262	T	C	-0.13498	0.0310715	3.39e-06	18.872
genus.Ruminiclostridium6.id.11356	rs9555756	A	C	-0.0804138	0.0176692	7.1e-06	20.7123
genus.Ruminiclostridium6.id.11356	rs792058	G	A	0.0554234	0.0125423	8.58e-06	19.5268
genus.Ruminiclostridium6.id.11356	rs10829821	T	C	-0.097606	0.0216072	3.47e-06	20.4058
genus.Ruminiclostridium6.id.11356	rs67479537	T	C	0.118994	0.026487	9.3e-06	20.183
genus.Ruminiclostridium6.id.11356	rs1871858	C	G	-0.105422	0.0237274	9.12e-06	19.7404
genus.Ruminiclostridium6.id.11356	rs116969552	A	G	-0.166823	0.0376681	9.16e-06	19.6139
genus.Ruminiclostridium6.id.11356	rs2548459	C	T	0.0554866	0.0122755	6.4e-06	20.4315
genus.Ruminiclostridium6.id.11356	rs73176030	T	C	0.058665	0.013208	7.29e-06	19.7282
genus.Ruminiclostridium6.id.11356	rs35362464	C	A	0.0720077	0.0165387	8.99e-06	18.9564
genus.Ruminiclostridium9.id.11357	rs57665991	C	G	-0.0641507	0.0123339	2.07e-07	27.0523
genus.Ruminiclostridium9.id.11357	rs12040548	G	T	0.0570422	0.0122359	3.15e-06	21.733
genus.Ruminiclostridium9.id.11357	rs115044523	G	A	-0.0980026	0.0202616	2.37e-06	23.3951
genus.Ruminiclostridium9.id.11357	rs12419854	T	A	-0.0727975	0.0155594	3.18e-06	21.89
genus.Ruminiclostridium9.id.11357	rs6082461	A	C	0.0586425	0.0131004	4.87e-06	20.0381
genus.Ruminiclostridium9.id.11357	rs113048721	C	G	0.0600735	0.0132737	4.1e-06	20.4823
genus.Ruminiclostridium9.id.11357	rs918449	A	G	-0.0950908	0.0197177	2.56e-06	23.2576
genus.Ruminiclostridium9.id.11357	rs73592673	A	T	-0.081629	0.0169515	2.14e-06	23.1886
genus.Ruminiclostridium9.id.11357	rs79082720	C	G	0.0928576	0.0204871	6.47e-06	20.5434
genus.Ruminiclostridium9.id.11357	rs74303178	T	C	0.0532742	0.0119274	7.92e-06	19.9501
genus.Ruminiclostridium9.id.11357	rs13033315	T	A	0.0511195	0.0111418	5.68e-06	21.0506
genus.Ruminiclostridium9.id.11357	rs9809789	C	T	-0.0717454	0.0159673	8.72e-06	20.1894
genus.Ruminiclostridium9.id.11357	rs9522712	T	C	0.0699728	0.0154939	4.66e-06	20.3956
genus.Ruminiclostridium9.id.11357	rs78191726	T	C	0.0944998	0.0210206	7.58e-06	20.2103
genus.Ruminiclostridium9.id.11357	rs7137760	C	T	0.050797	0.0112182	7.07e-06	20.5035
genus.RuminococcaceaeNK4A214group.id.11358	rs5994253	A	G	-0.0811302	0.0157621	2.35e-07	26.4934
genus.RuminococcaceaeNK4A214group.id.11358	rs136761	G	A	-0.0587521	0.0119155	8.15e-07	24.3122
genus.RuminococcaceaeNK4A214group.id.11358	rs11586410	G	A	-0.0863422	0.0169937	3.66e-07	25.8149
genus.RuminococcaceaeNK4A214group.id.11358	rs34576931	G	C	-0.0873312	0.0194886	4.72e-06	20.0806
genus.RuminococcaceaeNK4A214group.id.11358	rs114244418	C	G	-0.175266	0.0372779	3.59e-06	22.1051
genus.RuminococcaceaeNK4A214group.id.11358	rs4814689	C	T	-0.1083	0.0230708	4.55e-06	22.036
genus.RuminococcaceaeNK4A214group.id.11358	rs73158814	C	G	-0.109257	0.0227458	2.2e-06	23.0726
genus.RuminococcaceaeNK4A214group.id.11358	rs12731	A	G	-0.0527684	0.0115053	4.87e-06	21.0353
genus.RuminococcaceaeNK4A214group.id.11358	rs7573569	T	C	0.107739	0.0233638	3.23e-06	21.2645
genus.RuminococcaceaeNK4A214group.id.11358	rs147475196	A	G	-0.133769	0.0295196	4.72e-06	20.5347
genus.RuminococcaceaeNK4A214group.id.11358	rs62027366	T	C	0.0615389	0.0137612	6.58e-06	19.9981
genus.RuminococcaceaeNK4A214group.id.11358	rs12642039	T	C	-0.0553003	0.0119397	3.43e-06	21.4519
genus.RuminococcaceaeNK4A214group.id.11358	rs35559912	T	C	-0.0925071	0.0203674	4.89e-06	20.6291
genus.RuminococcaceaeNK4A214group.id.11358	rs13087692	T	G	0.0574623	0.012594	8.69e-06	20.8181
genus.RuminococcaceaeNK4A214group.id.11358	rs6681678	C	T	-0.100174	0.024	9.05e-06	17.4216
genus.RuminococcaceaeNK4A214group.id.11358	rs11241747	C	T	0.0533858	0.0120035	6.59e-06	19.7806
genus.RuminococcaceaeUCG002.id.11360	rs77564310	A	C	-0.0713093	0.0140855	3.29e-07	25.6298
genus.RuminococcaceaeUCG002.id.11360	rs55793120	T	C	0.137396	0.027414	4.81e-07	25.1191
genus.RuminococcaceaeUCG002.id.11360	rs10927423	C	A	-0.0713617	0.0147712	8.5e-07	23.3398
genus.RuminococcaceaeUCG002.id.11360	rs67746927	C	G	-0.054237	0.0110357	9.17e-07	24.1541
genus.RuminococcaceaeUCG002.id.11360	rs116974815	C	A	-0.189731	0.0396566	2.03e-06	22.8899
genus.RuminococcaceaeUCG002.id.11360	rs7155595	C	A	0.0569929	0.0116986	1.15e-06	23.734
genus.RuminococcaceaeUCG002.id.11360	rs7120052	A	C	0.0624796	0.0135523	1.97e-06	21.2544
genus.RuminococcaceaeUCG002.id.11360	rs10916131	C	T	-0.069333	0.0146753	2.87e-06	22.3205
genus.RuminococcaceaeUCG002.id.11360	rs79016051	C	T	-0.0887747	0.0189424	2.34e-06	21.9638
genus.RuminococcaceaeUCG002.id.11360	rs12463378	A	G	-0.0522061	0.0112086	2.96e-06	21.6938
genus.RuminococcaceaeUCG002.id.11360	rs11750293	G	T	-0.0578304	0.0120512	1.76e-06	23.0276
genus.RuminococcaceaeUCG002.id.11360	rs2265670	C	G	-0.0512404	0.0109287	2.99e-06	21.9831
genus.RuminococcaceaeUCG002.id.11360	rs15256	C	T	0.0732376	0.016834	9.46e-06	18.9275
genus.RuminococcaceaeUCG002.id.11360	rs882348	A	G	-0.0799946	0.0178618	5.45e-06	20.0572
genus.RuminococcaceaeUCG002.id.11360	rs72874194	G	C	-0.0770289	0.016725	3.47e-06	21.2118
genus.RuminococcaceaeUCG002.id.11360	rs6793778	C	T	-0.0558706	0.0125258	9.81e-06	19.8955
genus.RuminococcaceaeUCG002.id.11360	rs7342369	C	A	-0.0527803	0.0116023	5.66e-06	20.6944
genus.RuminococcaceaeUCG002.id.11360	rs10964441	G	A	-0.14906	0.034486	7.45e-06	18.6826
genus.RuminococcaceaeUCG002.id.11360	rs11607472	A	G	-0.0780229	0.0176325	7.19e-06	19.5802
genus.RuminococcaceaeUCG002.id.11360	rs7249614	A	G	-0.0492778	0.0110807	9.07e-06	19.7775
genus.RuminococcaceaeUCG002.id.11360	rs76847269	A	G	0.163508	0.0356151	5.17e-06	21.0771
genus.RuminococcaceaeUCG002.id.11360	rs6542556	A	G	0.050974	0.011406	7.86e-06	19.9724
genus.RuminococcaceaeUCG002.id.11360	rs57079348	T	G	-0.076573	0.017282	7.22e-06	19.632
genus.RuminococcaceaeUCG002.id.11360	rs56030423	G	A	-0.0982874	0.0216344	6.3e-06	20.6398
genus.RuminococcaceaeUCG002.id.11360	rs362417	G	C	-0.054863	0.0120984	7.8e-06	20.5638
genus.RuminococcaceaeUCG002.id.11360	rs113147300	A	G	-0.075842	0.0164562	7.69e-06	21.2403
genus.RuminococcaceaeUCG003.id.11361	rs73341549	T	C	-0.169857	0.0318768	1.51e-07	28.3935
genus.RuminococcaceaeUCG003.id.11361	rs6759615	A	G	0.102523	0.0200204	7.86e-07	26.2238
genus.RuminococcaceaeUCG003.id.11361	rs646327	G	A	0.0586696	0.011837	7.83e-07	24.5667
genus.RuminococcaceaeUCG003.id.11361	rs11613919	G	T	0.0727604	0.0155716	1.63e-06	21.8334
genus.RuminococcaceaeUCG003.id.11361	rs11243416	T	C	-0.0925653	0.0191203	1.67e-06	23.4372
genus.RuminococcaceaeUCG003.id.11361	rs16959793	A	C	-0.062527	0.0131259	2.22e-06	22.6924
genus.RuminococcaceaeUCG003.id.11361	rs4452755	A	C	-0.0634463	0.0134741	3.29e-06	22.1725
genus.RuminococcaceaeUCG003.id.11361	rs10490280	C	T	-0.0672094	0.0143309	4.16e-06	21.9943
genus.RuminococcaceaeUCG003.id.11361	rs4532474	G	A	0.0769231	0.017045	4.82e-06	20.3667
genus.RuminococcaceaeUCG003.id.11361	rs4629039	T	A	0.0553742	0.0122659	6.54e-06	20.3804
genus.RuminococcaceaeUCG003.id.11361	rs2523124	T	C	-0.0546625	0.0120823	5.78e-06	20.4681
genus.RuminococcaceaeUCG003.id.11361	rs3013089	G	A	-0.0551473	0.0120346	4.38e-06	20.9984
genus.RuminococcaceaeUCG003.id.11361	rs78720113	A	G	-0.115348	0.0249601	7.59e-06	21.3566
genus.RuminococcaceaeUCG003.id.11361	rs139730	G	C	-0.0577655	0.0130645	9.72e-06	19.5503
genus.RuminococcaceaeUCG004.id.11362	rs6769553	A	G	0.0849743	0.0157451	7.91e-08	29.1264
genus.RuminococcaceaeUCG004.id.11362	rs12125734	G	T	0.133972	0.0257417	2.09e-07	27.0865
genus.RuminococcaceaeUCG004.id.11362	rs511258	G	A	-0.0757474	0.0162475	4.52e-06	21.7352
genus.RuminococcaceaeUCG004.id.11362	rs2248146	T	C	0.0689452	0.0153649	8.2e-06	20.1348
genus.RuminococcaceaeUCG004.id.11362	rs10976229	T	G	0.095976	0.0214554	7.04e-06	20.0103
genus.RuminococcaceaeUCG004.id.11362	rs7569771	A	G	-0.075914	0.0170308	8.12e-06	19.8689
genus.RuminococcaceaeUCG004.id.11362	rs872501	G	A	0.116125	0.025946	5.81e-06	20.0313
genus.RuminococcaceaeUCG004.id.11362	rs550351	A	C	0.078587	0.018003	9.43e-06	19.055
genus.RuminococcaceaeUCG004.id.11362	rs3800154	A	C	-0.0797959	0.0177639	6.12e-06	20.1782
genus.RuminococcaceaeUCG004.id.11362	rs11961899	G	A	-0.0707825	0.0161381	9.18e-06	19.2374
genus.RuminococcaceaeUCG004.id.11362	rs9818949	G	T	0.0859927	0.0188671	5.39e-06	20.7735
genus.RuminococcaceaeUCG004.id.11362	rs7123615	C	G	-0.0786157	0.0179592	7.09e-06	19.1623
genus.RuminococcaceaeUCG005.id.11363	rs10950694	T	C	0.0577628	0.011412	4.3e-07	25.6196
genus.RuminococcaceaeUCG005.id.11363	rs34781347	G	A	0.188685	0.0386484	6.05e-07	23.8348
genus.RuminococcaceaeUCG005.id.11363	rs12288512	A	G	0.066635	0.0144356	3.1e-06	21.3078
genus.RuminococcaceaeUCG005.id.11363	rs60081663	C	G	0.158082	0.0319586	9.28e-07	24.4673
genus.RuminococcaceaeUCG005.id.11363	rs114279581	A	G	-0.146604	0.0316034	3.22e-06	21.5191
genus.RuminococcaceaeUCG005.id.11363	rs12458218	T	C	0.0677322	0.0144525	2.41e-06	21.9637
genus.RuminococcaceaeUCG005.id.11363	rs35166120	C	G	-0.0686153	0.0146252	3.75e-06	22.0109
genus.RuminococcaceaeUCG005.id.11363	rs7555878	A	G	0.0586677	0.0125277	2.81e-06	21.9307
genus.RuminococcaceaeUCG005.id.11363	rs394449	A	T	0.0692909	0.0148712	2.6e-06	21.71
genus.RuminococcaceaeUCG005.id.11363	rs10873449	T	C	0.0654843	0.0143973	4.11e-06	20.6876
genus.RuminococcaceaeUCG005.id.11363	rs2893871	G	A	-0.073644	0.015548	3.54e-06	22.435
genus.RuminococcaceaeUCG005.id.11363	rs72776570	C	A	0.087067	0.0197179	5.36e-06	19.4978
genus.RuminococcaceaeUCG005.id.11363	rs898577	T	C	-0.123012	0.0286671	7.46e-06	18.4132
genus.RuminococcaceaeUCG005.id.11363	rs7449320	C	A	0.0599163	0.0130836	4.81e-06	20.9717
genus.RuminococcaceaeUCG005.id.11363	rs10937802	G	A	0.0755811	0.0168226	8.17e-06	20.1855
genus.RuminococcaceaeUCG005.id.11363	rs7586445	G	A	0.0782349	0.0176458	8.81e-06	19.6571
genus.RuminococcaceaeUCG005.id.11363	rs55793120	T	C	0.121548	0.0279546	7.37e-06	18.9054
genus.RuminococcaceaeUCG009.id.11366	rs8009993	G	C	-0.135936	0.0244857	4.42e-08	30.821
genus.RuminococcaceaeUCG009.id.11366	rs1550196	G	A	0.130842	0.0262478	1.13e-06	24.8488
genus.RuminococcaceaeUCG009.id.11366	rs4708333	T	G	-0.084033	0.0174757	1.56e-06	23.1223
genus.RuminococcaceaeUCG009.id.11366	rs61779334	G	C	-0.138137	0.0292072	1.94e-06	22.3687
genus.RuminococcaceaeUCG009.id.11366	rs4079028	C	T	0.0915623	0.019936	3.28e-06	21.0939
genus.RuminococcaceaeUCG009.id.11366	rs2058609	A	G	0.0816464	0.017472	3.12e-06	21.8369
genus.RuminococcaceaeUCG009.id.11366	rs12508214	C	T	-0.0774649	0.0168937	4.75e-06	21.0262
genus.RuminococcaceaeUCG009.id.11366	rs9558661	T	C	-0.0897823	0.0200739	7.01e-06	20.0041
genus.RuminococcaceaeUCG009.id.11366	rs758191	T	G	0.17702	0.0375113	9.01e-06	22.2699
genus.RuminococcaceaeUCG009.id.11366	rs2192926	A	G	-0.089048	0.0192989	4.88e-06	21.2904
genus.RuminococcaceaeUCG009.id.11366	rs113006825	T	C	-0.0928893	0.0208035	7.98e-06	19.937
genus.RuminococcaceaeUCG009.id.11366	rs138460696	A	G	0.139274	0.0315794	9.81e-06	19.4506
genus.RuminococcaceaeUCG009.id.11366	rs6952765	G	A	0.0732099	0.0166777	8.13e-06	19.2694
genus.RuminococcaceaeUCG009.id.11366	rs78410648	A	G	0.120989	0.0277317	9.67e-06	19.0344
genus.RuminococcaceaeUCG010.id.11367	rs35506912	G	C	-0.0693743	0.0147926	3.21e-06	21.9943
genus.RuminococcaceaeUCG010.id.11367	rs682403	A	G	-0.0588161	0.0124671	2.37e-06	22.2566
genus.RuminococcaceaeUCG010.id.11367	rs6958419	C	T	-0.0585718	0.0124994	2.84e-06	21.9584
genus.RuminococcaceaeUCG010.id.11367	rs2820282	A	C	-0.0592304	0.0125917	2.85e-06	22.1269
genus.RuminococcaceaeUCG010.id.11367	rs12597105	G	A	0.0670855	0.0144415	4.87e-06	21.5791
genus.RuminococcaceaeUCG010.id.11367	rs7935775	A	T	-0.0631351	0.0137953	4.99e-06	20.9448
[truncated: 603 more rows]

## Sheet: Table S2
Table S2. List of instrumental SNPs of the causal gut microbiota taxa on Overactive Bladder
Gut microbiota	SNP	Effect Allele	Other Allele	Beta	SE	P	F
genus..Eubacteriumfissicatenagroup.id.14373	rs3771393	C	T	0.130842	0.0266671	7.37909e-07	24.0738
genus..Eubacteriumfissicatenagroup.id.14373	rs2733072	G	A	0.109644	0.0228306	1.49089e-06	23.0641
genus..Eubacteriumfissicatenagroup.id.14373	rs7104872	G	A	0.138612	0.0291906	2.7315e-06	22.5484
genus..Eubacteriumfissicatenagroup.id.14373	rs151257695	A	G	0.20951	0.0454847	3.09681e-06	21.2167
genus..Eubacteriumfissicatenagroup.id.14373	rs11876297	T	C	0.131469	0.0281712	2.66556e-06	21.779
genus..Eubacteriumfissicatenagroup.id.14373	rs6934739	A	G	0.111463	0.0252788	9.75326e-06	19.4425
genus..Eubacteriumfissicatenagroup.id.14373	rs10147907	T	G	0.172263	0.039601	8.27246e-06	18.9222
genus..Eubacteriumfissicatenagroup.id.14373	rs1768152	T	C	0.139489	0.0316186	8.70054e-06	19.4622
genus..Eubacteriumfissicatenagroup.id.14373	rs11818408	G	A	0.10585	0.0237114	8.20015e-06	19.9283
genus.Barnesiella.id.944	rs2276875	A	G	-0.0697176	0.0139537	4.65027e-07	24.9635
genus.Barnesiella.id.944	rs2428166	G	A	-0.165859	0.0337309	8.50874e-07	24.178
genus.Barnesiella.id.944	rs60316894	C	T	-0.121478	0.025184	1.19064e-06	23.2674
genus.Barnesiella.id.944	rs35177866	A	G	0.0917125	0.0190133	2.94763e-06	23.267
genus.Barnesiella.id.944	rs13242616	T	C	-0.0583747	0.0123176	2.29017e-06	22.4594
genus.Barnesiella.id.944	rs79795328	A	G	-0.0818645	0.0176441	4.23302e-06	21.5275
genus.Barnesiella.id.944	rs2057922	G	C	0.0915241	0.0194623	3.82634e-06	22.1148
genus.Barnesiella.id.944	rs199035	G	A	0.0559495	0.0119716	3.00294e-06	21.8419
genus.Barnesiella.id.944	rs62251337	A	G	-0.0690763	0.0149374	4.24161e-06	21.3849
genus.Barnesiella.id.944	rs77455852	T	G	-0.0891491	0.0195601	3.16354e-06	20.7727
genus.Barnesiella.id.944	rs11155559	T	C	0.0956023	0.0212961	8.91914e-06	20.1529
genus.Barnesiella.id.944	rs12909713	C	T	-0.0550716	0.0120039	4.94527e-06	21.048
genus.Barnesiella.id.944	rs113258194	A	G	0.098992	0.0214121	7.31119e-06	21.3738
genus.Barnesiella.id.944	rs28479800	A	T	-0.09152	0.0210002	7.93418e-06	18.9926
genus.Barnesiella.id.944	rs76181748	C	T	-0.0778559	0.017164	6.7766e-06	20.5753
genus.Barnesiella.id.944	rs72684847	T	C	-0.114369	0.0253873	6.76169e-06	20.2948
genus.Barnesiella.id.944	rs28418786	C	G	-0.0791324	0.0174957	6.47627e-06	20.4572
genus.FamilyXIIIAD3011group.id.11293	rs9852893	C	G	0.0657834	0.0129056	3.87539e-07	25.9821
genus.FamilyXIIIAD3011group.id.11293	rs62200412	C	T	-0.0800851	0.0163834	5.80219e-07	23.8943
genus.FamilyXIIIAD3011group.id.11293	rs16840310	A	G	-0.0608052	0.0122149	6.75113e-07	24.78
genus.FamilyXIIIAD3011group.id.11293	rs72730932	C	A	-0.0899559	0.0177107	6.88766e-07	25.7982
genus.FamilyXIIIAD3011group.id.11293	rs16940167	C	T	0.0732552	0.0159898	3.90837e-06	20.9889
genus.FamilyXIIIAD3011group.id.11293	rs17156849	G	A	-0.112891	0.0245292	4.19171e-06	21.1812
genus.FamilyXIIIAD3011group.id.11293	rs62029761	A	G	0.128753	0.0276002	3.89083e-06	21.7616
genus.FamilyXIIIAD3011group.id.11293	rs11736617	G	A	-0.0759493	0.0172101	9.02048e-06	19.4752
genus.FamilyXIIIAD3011group.id.11293	rs12812672	T	C	-0.096065	0.020828	2.55807e-06	21.2733
genus.FamilyXIIIAD3011group.id.11293	rs9276029	A	G	-0.0811384	0.0185669	8.92766e-06	19.0975
genus.FamilyXIIIAD3011group.id.11293	rs12911842	A	T	-0.0811976	0.0183335	6.90824e-06	19.6153
genus.FamilyXIIIAD3011group.id.11293	rs149302	T	C	-0.0645635	0.0143225	7.4818e-06	20.3206
genus.FamilyXIIIAD3011group.id.11293	rs9837139	A	G	0.10752	0.0240482	8.70808e-06	19.9901
genus.FamilyXIIIAD3011group.id.11293	rs739451	C	T	0.0649589	0.0147534	7.8781e-06	19.3862
genus.FamilyXIIIAD3011group.id.11293	rs11126423	C	T	0.0904399	0.0196301	5.91249e-06	21.2263
genus.LachnospiraceaeNK4A136group.id.11319	rs12362320	G	C	0.0573168	0.0115466	8.04224e-07	24.6407
genus.LachnospiraceaeNK4A136group.id.11319	rs954878	A	G	-0.0520656	0.0109082	1.78203e-06	22.7821
genus.LachnospiraceaeNK4A136group.id.11319	rs7832116	A	G	-0.0714756	0.0151703	3.57084e-06	22.1987
genus.LachnospiraceaeNK4A136group.id.11319	rs7616165	G	T	-0.230542	0.0483465	2.77391e-06	22.739
genus.LachnospiraceaeNK4A136group.id.11319	rs76193507	A	G	-0.22973	0.0499776	2.9309e-06	21.1293
genus.LachnospiraceaeNK4A136group.id.11319	rs11263806	A	G	-0.0524615	0.0116758	5.06517e-06	20.1887
genus.LachnospiraceaeNK4A136group.id.11319	rs73044693	A	G	-0.10758	0.0229884	3.57256e-06	21.9
genus.LachnospiraceaeNK4A136group.id.11319	rs160061	A	G	0.0513831	0.0108094	2.12198e-06	22.5963
genus.LachnospiraceaeNK4A136group.id.11319	rs7073658	T	G	-0.0499621	0.0109693	5.2691e-06	20.7456
genus.LachnospiraceaeNK4A136group.id.11319	rs68104925	T	C	-0.0549104	0.0115385	2.36779e-06	22.647
genus.LachnospiraceaeNK4A136group.id.11319	rs12611395	A	G	-0.0902532	0.0199652	5.83039e-06	20.4351
genus.LachnospiraceaeNK4A136group.id.11319	rs2880566	T	C	0.0599578	0.0134693	5.61428e-06	19.8155
genus.LachnospiraceaeNK4A136group.id.11319	rs28540839	A	C	0.0508285	0.0110591	9.34319e-06	21.1239
genus.LachnospiraceaeNK4A136group.id.11319	rs59805249	T	C	0.0936162	0.0207982	9.45385e-06	20.2605
genus.LachnospiraceaeNK4A136group.id.11319	rs10952110	G	T	0.0487709	0.0109614	9.08113e-06	19.7964
genus.LachnospiraceaeNK4A136group.id.11319	rs4955932	T	C	-0.0492283	0.0109388	7.05426e-06	20.2531
genus.Odoribacter.id.952	rs503751	C	G	0.0618294	0.0118887	2.07625e-07	27.0474
genus.Odoribacter.id.952	rs77779484	G	A	-0.133489	0.0268526	6.56256e-07	24.7127
genus.Odoribacter.id.952	rs10423795	C	T	0.0550695	0.0121164	6.57936e-06	20.6573
genus.Odoribacter.id.952	rs6856150	G	A	0.0881922	0.0194146	6.0595e-06	20.6349
genus.Odoribacter.id.952	rs10093869	A	G	-0.0577795	0.0125389	3.67441e-06	21.2337
genus.Odoribacter.id.952	rs4793970	A	G	-0.0576329	0.0129154	6.02696e-06	19.9125
genus.Odoribacter.id.952	rs74553962	T	G	0.121449	0.0264106	9.48684e-06	21.1461
genus.Odoribacter.id.952	rs28417404	A	G	-0.0726896	0.0161372	3.68032e-06	20.2903
genus.Odoribacter.id.952	rs16918425	A	T	0.0999781	0.0223785	8.85048e-06	19.9595
genus.Romboutsia.id.11347	rs61841503	G	A	0.092888	0.0171454	3.99597e-08	29.351
genus.Romboutsia.id.11347	rs10279978	A	G	-0.0622202	0.0127675	1.17009e-06	23.7492
genus.Romboutsia.id.11347	rs16843578	C	T	-0.0875276	0.0196779	5.08123e-06	19.7849
genus.Romboutsia.id.11347	rs77702691	A	G	-0.094406	0.0208544	7.36973e-06	20.4928
genus.Romboutsia.id.11347	rs75987356	G	A	-0.129578	0.0280454	6.70799e-06	21.3472
genus.Romboutsia.id.11347	rs75200530	T	G	-0.190644	0.0421065	5.06555e-06	20.4998
genus.Romboutsia.id.11347	rs9567264	C	T	0.0580018	0.0127495	5.75689e-06	20.6966
genus.Romboutsia.id.11347	rs34302036	A	G	0.0550261	0.0120835	5.87667e-06	20.7374
genus.Romboutsia.id.11347	rs7109293	A	G	0.0919112	0.0205738	6.98354e-06	19.9575
genus.Romboutsia.id.11347	rs114398731	G	C	-0.131039	0.0293815	7.95851e-06	19.8907
genus.Romboutsia.id.11347	rs28603357	T	C	-0.214911	0.0474739	8.52235e-06	20.4931
genus.Romboutsia.id.11347	rs11221428	T	C	-0.0726779	0.0158263	6.48646e-06	21.0885
genus.Romboutsia.id.11347	rs9389266	T	G	0.0722815	0.0162353	9.38461e-06	19.8213
genus.Romboutsia.id.11347	rs62504452	A	G	-0.0710048	0.0156654	4.65831e-06	20.5443
genus.RuminococcaceaeUCG005.id.11363	rs10950694	T	C	0.0577628	0.011412	4.298e-07	25.6196
genus.RuminococcaceaeUCG005.id.11363	rs34781347	G	A	0.188685	0.0386484	6.04728e-07	23.8348
genus.RuminococcaceaeUCG005.id.11363	rs12288512	A	G	0.066635	0.0144356	3.10278e-06	21.3078
genus.RuminococcaceaeUCG005.id.11363	rs60081663	C	G	0.158082	0.0319586	9.28113e-07	24.4673
genus.RuminococcaceaeUCG005.id.11363	rs114279581	A	G	-0.146604	0.0316034	3.21853e-06	21.5191
genus.RuminococcaceaeUCG005.id.11363	rs12458218	T	C	0.0677322	0.0144525	2.41027e-06	21.9637
genus.RuminococcaceaeUCG005.id.11363	rs35166120	C	G	-0.0686153	0.0146252	3.75403e-06	22.0109
genus.RuminococcaceaeUCG005.id.11363	rs7555878	A	G	0.0586677	0.0125277	2.81022e-06	21.9307
genus.RuminococcaceaeUCG005.id.11363	rs394449	A	T	0.0692909	0.0148712	2.59897e-06	21.71
genus.RuminococcaceaeUCG005.id.11363	rs10873449	T	C	0.0654843	0.0143973	4.11169e-06	20.6876
genus.RuminococcaceaeUCG005.id.11363	rs2893871	G	A	-0.073644	0.015548	3.53845e-06	22.435
genus.RuminococcaceaeUCG005.id.11363	rs72776570	C	A	0.087067	0.0197179	5.35716e-06	19.4978
genus.RuminococcaceaeUCG005.id.11363	rs898577	T	C	-0.123012	0.0286671	7.46313e-06	18.4132
genus.RuminococcaceaeUCG005.id.11363	rs7449320	C	A	0.0599163	0.0130836	4.80776e-06	20.9717
genus.RuminococcaceaeUCG005.id.11363	rs10937802	G	A	0.0755811	0.0168226	8.17353e-06	20.1855
genus.RuminococcaceaeUCG005.id.11363	rs7586445	G	A	0.0782349	0.0176458	8.8145e-06	19.6571
genus.RuminococcaceaeUCG005.id.11363	rs55793120	T	C	0.121548	0.0279546	7.37046e-06	18.9054

## Sheet: Table S3
Table S3. List of instrumental SNPs of the causal gut microbiota taxa on Urinary Incontinence
Gut microbiota	SNP	Effect Allele	Other Allele	Beta	SE	P	F
class.Mollicutes.id.3920	rs74603314	T	C	0.221639	0.0462918	1.55689e-06	22.9238
class.Mollicutes.id.3920	rs10108398	G	A	0.0769142	0.0153953	1.09e-06	24.9596
class.Mollicutes.id.3920	rs11890098	A	G	0.074438	0.0153389	9.56571e-07	23.5507
class.Mollicutes.id.3920	rs72901605	T	C	-0.0841852	0.0178119	3.2579e-06	22.3383
class.Mollicutes.id.3920	rs3768491	A	G	-0.0681052	0.0149061	4.23352e-06	20.8753
class.Mollicutes.id.3920	rs17214486	C	A	0.06099	0.0135623	6.60866e-06	20.2233
class.Mollicutes.id.3920	rs12566890	T	G	-0.101147	0.0230978	3.65095e-06	19.1763
class.Mollicutes.id.3920	rs78169027	A	G	-0.108283	0.0237289	5.8761e-06	20.824
class.Mollicutes.id.3920	rs4885016	T	C	-0.0819606	0.0181628	7.26986e-06	20.3632
class.Mollicutes.id.3920	rs28537087	G	A	0.0820873	0.0188312	8.07399e-06	19.0019
class.Mollicutes.id.3920	rs2464826	A	C	0.0944239	0.0211806	8.39505e-06	19.8741
class.Mollicutes.id.3920	rs6043847	T	C	-0.114937	0.0248606	4.55476e-06	21.3746
family.unknownfamily.id.1000005471	rs74603314	T	C	0.230767	0.0489701	2.27641e-06	22.2068
family.unknownfamily.id.1000005471	rs76373661	G	A	0.0908218	0.0202986	5.15941e-06	20.0193
family.unknownfamily.id.1000005471	rs17235252	T	C	-0.122002	0.0255463	2.15879e-06	22.8076
family.unknownfamily.id.1000005471	rs638542	G	A	-0.070592	0.0157049	5.17285e-06	20.2041
family.unknownfamily.id.1000005471	rs62188991	G	C	-0.110864	0.0241355	5.26703e-06	21.0993
family.unknownfamily.id.1000005471	rs949341	G	A	0.0656602	0.0147216	7.73282e-06	19.8926
family.unknownfamily.id.1000005471	rs13100746	C	T	0.0638979	0.0142685	7.28846e-06	20.0546
family.unknownfamily.id.1000005471	rs515984	T	C	-0.0875451	0.0190685	6.61366e-06	21.078
family.unknownfamily.id.1000005471	rs7706512	G	A	0.0657351	0.0138979	2.27207e-06	22.3715
family.unknownfamily.id.1000005471	rs11779863	G	A	-0.0772768	0.0172171	6.68845e-06	20.1456
family.unknownfamily.id.1000005471	rs7801843	A	G	-0.0869495	0.0194509	9.46882e-06	19.9826
family.unknownfamily.id.1000005471	rs10071529	G	C	0.125105	0.0278674	8.64406e-06	20.1536
family.unknownfamily.id.1000005471	rs739151	C	G	0.0652659	0.0139773	3.09287e-06	21.8035
family.unknownfamily.id.1000005471	rs12566890	T	G	-0.103134	0.0241775	8.11201e-06	18.1961
family.unknownfamily.id.1000005471	rs3932485	C	T	0.0626209	0.0141623	9.92857e-06	19.551
family.unknownfamily.id.1000005471	rs7853673	G	A	-0.0624389	0.0139833	6.7325e-06	19.9386
genus..Ruminococcusgauvreauiigroup.id.11342	rs2047242	A	G	-0.067603	0.0133738	2.46372e-07	25.552
genus..Ruminococcusgauvreauiigroup.id.11342	rs71386687	T	G	0.121037	0.02386	2.90761e-07	25.7333
genus..Ruminococcusgauvreauiigroup.id.11342	rs9870933	A	G	0.0621643	0.0126072	8.4912e-07	24.3135
genus..Ruminococcusgauvreauiigroup.id.11342	rs1391597	C	T	0.0590284	0.0124874	1.85964e-06	22.345
genus..Ruminococcusgauvreauiigroup.id.11342	rs431418	A	G	-0.094737	0.0210157	5.53667e-06	20.3213
genus..Ruminococcusgauvreauiigroup.id.11342	rs10931481	G	A	0.0610096	0.0130484	3.38211e-06	21.8615
genus..Ruminococcusgauvreauiigroup.id.11342	rs289410	G	A	-0.0654926	0.0139101	2.27464e-06	22.1678
genus..Ruminococcusgauvreauiigroup.id.11342	rs2105937	A	G	0.0580215	0.0127806	5.10352e-06	20.61
genus..Ruminococcusgauvreauiigroup.id.11342	rs2166943	A	C	0.0566974	0.0123497	5.27717e-06	21.0773
genus..Ruminococcusgauvreauiigroup.id.11342	rs12539819	C	T	0.110654	0.0240684	4.49375e-06	21.1367
genus..Ruminococcusgauvreauiigroup.id.11342	rs12079579	A	G	0.0955324	0.0213436	5.03725e-06	20.0339
genus..Ruminococcusgauvreauiigroup.id.11342	rs73802842	C	A	0.0736808	0.0169665	7.48026e-06	18.8593
genus..Ruminococcusgauvreauiigroup.id.11342	rs13188803	T	A	0.0709419	0.0156855	7.27559e-06	20.4554
genus.Coprococcus3.id.11303	rs8100692	T	C	0.0577411	0.0113476	4.16459e-07	25.8918
genus.Coprococcus3.id.11303	rs62481985	G	C	-0.0582385	0.0115052	4.1756e-07	25.623
genus.Coprococcus3.id.11303	rs178271	T	C	0.145257	0.0294239	7.81088e-07	24.371
genus.Coprococcus3.id.11303	rs13394391	C	T	-0.0709302	0.0150918	2.20317e-06	22.0892
genus.Coprococcus3.id.11303	rs11080344	C	T	0.0516921	0.0113054	4.78692e-06	20.9062
genus.Coprococcus3.id.11303	rs7521171	G	A	-0.0596434	0.0129279	4.32242e-06	21.2849
genus.Coprococcus3.id.11303	rs11077359	T	C	-0.0645443	0.0148833	9.63598e-06	18.8069
genus.Coprococcus3.id.11303	rs13247359	G	A	0.051211	0.0113031	7.32611e-06	20.5273
genus.Coprococcus3.id.11303	rs4575475	G	A	0.0619514	0.0137787	7.04284e-06	20.2155
genus.Coprococcus3.id.11303	rs10810043	A	G	0.0515518	0.0115923	9.27424e-06	19.7764
genus.RuminococcaceaeUCG002.id.11360	rs77564310	A	C	-0.0713093	0.0140855	3.28614e-07	25.6298
genus.RuminococcaceaeUCG002.id.11360	rs55793120	T	C	0.137396	0.027414	4.80674e-07	25.1191
genus.RuminococcaceaeUCG002.id.11360	rs10927423	C	A	-0.0713617	0.0147712	8.49518e-07	23.3398
genus.RuminococcaceaeUCG002.id.11360	rs67746927	C	G	-0.054237	0.0110357	9.17088e-07	24.1541
genus.RuminococcaceaeUCG002.id.11360	rs116974815	C	A	-0.189731	0.0396566	2.02518e-06	22.8899
genus.RuminococcaceaeUCG002.id.11360	rs7155595	C	A	0.0569929	0.0116986	1.14931e-06	23.734
genus.RuminococcaceaeUCG002.id.11360	rs7120052	A	C	0.0624796	0.0135523	1.96895e-06	21.2544
genus.RuminococcaceaeUCG002.id.11360	rs10916131	C	T	-0.069333	0.0146753	2.87497e-06	22.3205
genus.RuminococcaceaeUCG002.id.11360	rs79016051	C	T	-0.0887747	0.0189424	2.33742e-06	21.9638
genus.RuminococcaceaeUCG002.id.11360	rs12463378	A	G	-0.0522061	0.0112086	2.95523e-06	21.6938
genus.RuminococcaceaeUCG002.id.11360	rs11750293	G	T	-0.0578304	0.0120512	1.76136e-06	23.0276
genus.RuminococcaceaeUCG002.id.11360	rs2265670	C	G	-0.0512404	0.0109287	2.99166e-06	21.9831
genus.RuminococcaceaeUCG002.id.11360	rs15256	C	T	0.0732376	0.016834	9.45659e-06	18.9275
genus.RuminococcaceaeUCG002.id.11360	rs882348	A	G	-0.0799946	0.0178618	5.44852e-06	20.0572
genus.RuminococcaceaeUCG002.id.11360	rs72874194	G	C	-0.0770289	0.016725	3.46664e-06	21.2118
genus.RuminococcaceaeUCG002.id.11360	rs6793778	C	T	-0.0558706	0.0125258	9.81289e-06	19.8955
genus.RuminococcaceaeUCG002.id.11360	rs7342369	C	A	-0.0527803	0.0116023	5.66121e-06	20.6944
genus.RuminococcaceaeUCG002.id.11360	rs10964441	G	A	-0.14906	0.034486	7.45116e-06	18.6826
genus.RuminococcaceaeUCG002.id.11360	rs11607472	A	G	-0.0780229	0.0176325	7.18671e-06	19.5802
genus.RuminococcaceaeUCG002.id.11360	rs7249614	A	G	-0.0492778	0.0110807	9.07376e-06	19.7775
genus.RuminococcaceaeUCG002.id.11360	rs76847269	A	G	0.163508	0.0356151	5.1719e-06	21.0771
genus.RuminococcaceaeUCG002.id.11360	rs6542556	A	G	0.050974	0.011406	7.86123e-06	19.9724
genus.RuminococcaceaeUCG002.id.11360	rs57079348	T	G	-0.076573	0.0172819	7.21822e-06	19.632
genus.RuminococcaceaeUCG002.id.11360	rs56030423	G	A	-0.0982874	0.0216344	6.30385e-06	20.6398
genus.RuminococcaceaeUCG002.id.11360	rs362417	G	C	-0.054863	0.0120984	7.80005e-06	20.5638
genus.RuminococcaceaeUCG002.id.11360	rs113147300	A	G	-0.075842	0.0164562	7.6914e-06	21.2403
genus.unknowngenus.id.1000005472	rs74603314	T	C	0.230767	0.0489701	2.27641e-06	22.2068
genus.unknowngenus.id.1000005472	rs76373661	G	A	0.0908218	0.0202986	5.15941e-06	20.0193
genus.unknowngenus.id.1000005472	rs17235252	T	C	-0.122002	0.0255463	2.15879e-06	22.8076
genus.unknowngenus.id.1000005472	rs638542	G	A	-0.070592	0.0157049	5.17285e-06	20.2041
genus.unknowngenus.id.1000005472	rs62188991	G	C	-0.110864	0.0241355	5.26703e-06	21.0993
genus.unknowngenus.id.1000005472	rs949341	G	A	0.0656602	0.0147216	7.73282e-06	19.8926
genus.unknowngenus.id.1000005472	rs13100746	C	T	0.0638979	0.0142685	7.28846e-06	20.0546
genus.unknowngenus.id.1000005472	rs515984	T	C	-0.0875451	0.0190685	6.61366e-06	21.078
genus.unknowngenus.id.1000005472	rs7706512	G	A	0.0657351	0.0138979	2.27207e-06	22.3715
genus.unknowngenus.id.1000005472	rs11779863	G	A	-0.0772768	0.0172171	6.68845e-06	20.1456
genus.unknowngenus.id.1000005472	rs7801843	A	G	-0.0869495	0.0194509	9.46882e-06	19.9826
genus.unknowngenus.id.1000005472	rs10071529	G	C	0.125105	0.0278674	8.64406e-06	20.1536
genus.unknowngenus.id.1000005472	rs739151	C	G	0.0652659	0.0139773	3.09287e-06	21.8035
genus.unknowngenus.id.1000005472	rs12566890	T	G	-0.103134	0.0241775	8.11201e-06	18.1961
genus.unknowngenus.id.1000005472	rs3932485	C	T	0.0626209	0.0141623	9.92857e-06	19.551
genus.unknowngenus.id.1000005472	rs7853673	G	A	-0.0624389	0.0139833	6.7325e-06	19.9386
order.Burkholderiales.id.2874	rs62191117	A	G	0.0679995	0.0132471	2.79099e-07	26.3495
order.Burkholderiales.id.2874	rs6087811	T	G	-0.101587	0.0198817	2.88374e-07	26.1077
order.Burkholderiales.id.2874	rs4033856	C	T	0.0833446	0.0167489	5.66823e-07	24.7618
order.Burkholderiales.id.2874	rs2367850	G	C	0.06333	0.0130595	1.23614e-06	23.5161
order.Burkholderiales.id.2874	rs62395635	T	C	0.109911	0.0236375	2.90228e-06	21.6212
order.Burkholderiales.id.2874	rs2321387	G	A	-0.0508514	0.0109588	3.25787e-06	21.5319
order.Burkholderiales.id.2874	rs7638039	T	C	0.0580987	0.012673	4.83593e-06	21.017
order.Burkholderiales.id.2874	rs2613606	C	T	-0.0499561	0.0109264	4.13357e-06	20.9038
order.Burkholderiales.id.2874	rs72747231	C	G	-0.133729	0.0290738	3.76217e-06	21.1566
order.Burkholderiales.id.2874	rs1928341	A	G	0.0507782	0.0110587	4.51508e-06	21.0837
order.Burkholderiales.id.2874	rs9964679	A	G	0.052509	0.011504	6.05981e-06	20.834
order.Burkholderiales.id.2874	rs1511453	A	G	0.0910999	0.0199479	8.00097e-06	20.8564
order.Burkholderiales.id.2874	rs75242906	C	T	-0.120974	0.0281273	9.74519e-06	18.4983
order.MollicutesRF9.id.11579	rs74603314	T	C	0.230767	0.0489701	2.27641e-06	22.2068
order.MollicutesRF9.id.11579	rs76373661	G	A	0.0908218	0.0202986	5.15941e-06	20.0193
order.MollicutesRF9.id.11579	rs17235252	T	C	-0.122002	0.0255463	2.15879e-06	22.8076
order.MollicutesRF9.id.11579	rs638542	G	A	-0.070592	0.0157049	5.17285e-06	20.2041
order.MollicutesRF9.id.11579	rs62188991	G	C	-0.110864	0.0241355	5.26703e-06	21.0993
order.MollicutesRF9.id.11579	rs949341	G	A	0.0656602	0.0147216	7.73282e-06	19.8926
order.MollicutesRF9.id.11579	rs13100746	C	T	0.0638979	0.0142685	7.28846e-06	20.0546
order.MollicutesRF9.id.11579	rs515984	T	C	-0.0875451	0.0190685	6.61366e-06	21.078
order.MollicutesRF9.id.11579	rs7706512	G	A	0.0657351	0.0138979	2.27207e-06	22.3715
order.MollicutesRF9.id.11579	rs11779863	G	A	-0.0772768	0.0172171	6.68845e-06	20.1456
order.MollicutesRF9.id.11579	rs7801843	A	G	-0.0869495	0.0194509	9.46882e-06	19.9826
order.MollicutesRF9.id.11579	rs10071529	G	C	0.125105	0.0278674	8.64406e-06	20.1536
order.MollicutesRF9.id.11579	rs739151	C	G	0.0652659	0.0139773	3.09287e-06	21.8035
order.MollicutesRF9.id.11579	rs12566890	T	G	-0.103134	0.0241775	8.11201e-06	18.1961
order.MollicutesRF9.id.11579	rs3932485	C	T	0.0626209	0.0141623	9.92857e-06	19.551
order.MollicutesRF9.id.11579	rs7853673	G	A	-0.0624389	0.0139833	6.7325e-06	19.9386
phylum.Firmicutes.id.1672	rs3792064	G	A	0.0897349	0.0182532	6.75498e-07	24.1682
phylum.Firmicutes.id.1672	rs2009919	T	C	0.0536457	0.0106294	4.94716e-07	25.4712
phylum.Firmicutes.id.1672	rs112334273	G	A	0.0627459	0.0127415	9.26452e-07	24.2509
phylum.Firmicutes.id.1672	rs13421739	C	G	0.0943944	0.0179641	1.94644e-06	27.6108
phylum.Firmicutes.id.1672	rs7975768	C	G	0.0512732	0.0109226	2.82482e-06	22.0357
phylum.Firmicutes.id.1672	rs2332027	G	A	-0.0482656	0.0104823	4.04546e-06	21.2013
phylum.Firmicutes.id.1672	rs2273429	A	G	-0.0702112	0.0153063	9.26239e-06	21.0413
phylum.Firmicutes.id.1672	rs7247191	T	C	-0.0713033	0.0157424	4.73101e-06	20.5153
phylum.Firmicutes.id.1672	rs72771021	C	T	-0.141357	0.0308303	5.12438e-06	21.0221
phylum.Firmicutes.id.1672	rs3852931	C	T	-0.0482086	0.0105	4.52594e-06	21.0801
phylum.Firmicutes.id.1672	rs2547978	A	G	0.0465802	0.0105075	8.56845e-06	19.652
phylum.Firmicutes.id.1672	rs36111799	C	T	-0.0480708	0.0105429	5.17441e-06	20.7892
phylum.Firmicutes.id.1672	rs12554342	G	C	-0.0525703	0.0116908	6.8085e-06	20.2206
phylum.Firmicutes.id.1672	rs72738886	T	C	0.0864609	0.0190398	7.67884e-06	20.6213
phylum.Firmicutes.id.1672	rs4750583	A	G	0.0616007	0.0137936	5.78565e-06	19.9442
phylum.Firmicutes.id.1672	rs6815608	T	C	0.0935765	0.0210869	7.23859e-06	19.6929
phylum.Firmicutes.id.1672	rs8085381	G	A	0.0647291	0.0146219	8.67253e-06	19.597
phylum.Firmicutes.id.1672	rs56199908	T	C	-0.186194	0.041051	8.66656e-06	20.5724
phylum.Firmicutes.id.1672	rs7573799	C	G	-0.0698446	0.0153935	8.05164e-06	20.587
phylum.Firmicutes.id.1672	rs6814436	T	C	0.0680205	0.0150844	6.80463e-06	20.3341
phylum.Tenericutes.id.3919	rs74603314	T	C	0.221639	0.0462918	1.55689e-06	22.9238
phylum.Tenericutes.id.3919	rs10108398	G	A	0.0769142	0.0153953	1.09e-06	24.9596
phylum.Tenericutes.id.3919	rs11890098	A	G	0.074438	0.0153389	9.56571e-07	23.5507
phylum.Tenericutes.id.3919	rs72901605	T	C	-0.0841852	0.0178119	3.2579e-06	22.3383
phylum.Tenericutes.id.3919	rs3768491	A	G	-0.0681052	0.0149061	4.23352e-06	20.8753
phylum.Tenericutes.id.3919	rs17214486	C	A	0.06099	0.0135623	6.60866e-06	20.2233
phylum.Tenericutes.id.3919	rs12566890	T	G	-0.101147	0.0230978	3.65095e-06	19.1763
phylum.Tenericutes.id.3919	rs78169027	A	G	-0.108283	0.0237289	5.8761e-06	20.824
phylum.Tenericutes.id.3919	rs4885016	T	C	-0.0819606	0.0181628	7.26986e-06	20.3632
phylum.Tenericutes.id.3919	rs28537087	G	A	0.0820873	0.0188312	8.07399e-06	19.0019
phylum.Tenericutes.id.3919	rs2464826	A	C	0.0944239	0.0211806	8.39505e-06	19.8741
phylum.Tenericutes.id.3919	rs6043847	T	C	-0.114937	0.0248606	4.55476e-06	21.3746
phylum.Verrucomicrobia.id.3982	rs74542928	T	C	0.115994	0.0231324	4.08375e-07	25.1439
phylum.Verrucomicrobia.id.3982	rs11252894	A	C	0.0784055	0.0162769	1.10556e-06	23.2032
phylum.Verrucomicrobia.id.3982	rs2602429	C	T	0.0764148	0.0153487	8.7104e-07	24.7864
phylum.Verrucomicrobia.id.3982	rs11729256	T	C	0.0696984	0.0146953	2.23402e-06	22.495
phylum.Verrucomicrobia.id.3982	rs45598138	C	A	-0.143901	0.03054	2.19127e-06	22.202
phylum.Verrucomicrobia.id.3982	rs61779207	G	A	-0.0755253	0.0164385	5.27971e-06	21.1087
phylum.Verrucomicrobia.id.3982	rs76430504	T	C	-0.11753	0.025458	3.4956e-06	21.3132
phylum.Verrucomicrobia.id.3982	rs9349825	A	G	-0.0660243	0.0143911	6.27486e-06	21.0483
phylum.Verrucomicrobia.id.3982	rs117107102	A	G	0.204283	0.0427565	2.67935e-06	22.8275
phylum.Verrucomicrobia.id.3982	rs3995795	C	T	0.0610914	0.0138592	9.72209e-06	19.4305
phylum.Verrucomicrobia.id.3982	rs12908520	G	A	0.0594916	0.012823	3.40448e-06	21.5244
phylum.Verrucomicrobia.id.3982	rs12512971	A	C	0.171057	0.0398053	9.81381e-06	18.4671
